# Supplementary material for: Evaluating the breast cancer predisposition role of rare variants in genes associated with low-penetrance breast cancer risk SNPs
Source: Breast Cancer Res. 2018 Jan 9;20:3. doi: 10.1186/s13058-017-0929-z (PMC5761188; doi:10.1186/s13058-017-0929-z)
Supplement: Additional file 1: Table S1. — Genome coordinates and reported ORs for the breast cancer risk SNPs used in this study. Table S2. Sequencing coverage of 56 candidate genes in case and control cohorts. Table S3. Rare (MAF, < 0.001) missense variants detected in case and control cohorts. Table S4. SNP and rare variant association analysis. (XLSX 111 kb) [file 13058_2017_929_MOESM1_ESM.xlsx]

## Sheet: Table S1
Table S1: Genome coordinate and reported OR for the breast cancer risk SNPs used in this study
SNP	Coordinate (hg19)	Reported OR *
		All breast cancers	ER-positive disease	ER-negative disease
rs616488	chr1:10566215	1.06191	1.0337	1.12233
rs11552449	chr1:114448389	1.081	1.0889	1.0534
rs6678914	chr1:202187176	1.01112	0.994233	1.09337
rs4245739	chr1:204518842	1.0291	0.9961	1.164
rs4849887	chr2:121245122	1.08849	1.09553	1.09004
rs2016394	chr2:172972971	1.05219	1.07066	1.00341
rs1550623	chr2:174212894	1.05876	1.05519	1.06191
rs1045485	chr2:202149589	1.03691	1.03252	1.04723
rs13387042	chr2:217905832	1.13714	1.16387	1.04373
rs2823093	chr21:16520832	1.07828	1.09266	1.01451
rs132390	chr22:29621477	1.1091	1.1132	1.0515
rs6001930	chr22:40876234	1.1345	1.1313	1.1214
rs4973768	chr3:27416013	1.0938	1.1022	1.0605
rs12493607	chr3:30682939	1.0529	1.0642	1.004
rs6762644	chr3:4742276	1.0661	1.0681	1.0256
rs9790517	chr4:106084778	1.0481	1.0524	1.0208
rs6828523	chr4:175846426	1.10424	1.14247	0.979912
rs10069690	chr5:1279790	1.0242	0.9948	1.12
rs7726159	chr5:1282319	1.0359	1.0442	1.0306
rs2736108	chr5:1297488	1.06621	1.05186	1.11557
rs1432679	chr5:158244083	1.067	1.0672	1.0699
rs889312	chr5:56031884	1.1176	1.1473	1.0538
rs1353747	chr5:58337481	1.08542	1.06895	1.09194
rs204247	chr6:13722523	1.0503	1.0645	1.0044
rs12662670	chr6:151918856	1.1392	1.12	1.1816
rs2046210	chr6:151948366	1.0471	1.0273	1.1209
rs720475	chr7:144074929	1.05798	1.07388	1.0009
rs6472903	chr8:76230301	1.09601	1.09613	1.07216
rs2943559	chr8:76417937	1.1334	1.1384	1.1009
rs10759243	chr9:110306115	1.0542	1.0732	1.0085
rs1011970	chr9:22062134	1.0502	1.0379	1.1159
rs7904519	chr10:114773927	1.0584	1.0505	1.0625
rs11199914	chr10:123093901	1.06383	1.0866	0.983671
rs2981579	chr10:123337335	1.2524	1.3175	1.017
rs7072776	chr10:22032942	1.0581	1.0835	0.9362
rs11814448	chr10:22315843	1.218	1.202	1.2365
rs704010	chr10:80841148	1.0699	1.0801	1.0424
rs11820646	chr11:129461171	1.0457	1.04679	1.0469
rs3817198	chr11:1909006	1.0744	1.0824	1.0559
rs3903072	chr11:65583066	1.0591	1.06338	1.02249
rs10771399	chr12:28155080	1.15888	1.13456	1.19318
rs2236007	chr14:37132769	1.0866	1.10473	1.04998
rs2588809	chr14:68660428	1.0667	1.0829	1.0117
rs999737	chr14:69034682	1.08237	1.08826	1.0322
rs941764	chr14:91841069	1.0636	1.0736	1.0355
rs3803662	chr16:52586341	1.2257	1.2458	1.152
rs17817449	chr16:53813367	1.07527	1.07055	1.13058
rs11075995	chr16:53855291	1.0368	1.0204	1.1016
rs13329835	chr16:80650805	1.0758	1.0883	1.0139
rs6504950	chr17:53056471	1.07066	1.07481	1.03348
rs527616	chr18:24337424	1.0446	1.04417	1.02176
rs1436904	chr18:24570667	1.05641	1.06815	1.00756
rs8170	chr19:17389704	1.0314	0.9955	1.1415
rs2363956	chr19:17394124	1.0264	0.9954	1.1256
rs4808801	chr19:18571141	1.06963	1.06906	1.08378
rs3760982	chr19:44286513	1.0553	1.0538	1.0503
*OR were given based on the risk alleles of the SNPs

## Sheet: Table S2
Table S2. Sequencing coverage of 56 candidate genes in case and control cohorts
Genes	Average of sequencing depth (bp)			Average of percentage covered by >10x (%)
	Case	Control	All subjects	Case	Control	All subjects
ADAM29	93.6	120.5	106.4	95.3	96.9	96.1
BABAM1	287.3	258.4	273.6	99.4	99.1	99.3
CASP8	161.8	188	174.2	98.1	98.5	98.3
CCDC88C	228.9	209.7	219.7	97.8	97.8	97.8
CDCA7	76.9	84.5	80.5	97.1	98.2	97.6
CDKN2A	196.6	174.4	186	97.3	97.2	97.2
CDKN2B	204.9	188.3	197	100	100	100
CDYL2	195.9	193.3	194.6	97.2	97	97.1
CHST9	88.2	130	108.1	93.4	98.3	95.7
COX11	94.6	105.6	99.8	85	90	87.4
DCLRE1B	183.4	195.2	189	96.7	97	96.8
DLX2	208.7	193.5	201.5	100	100	100
DNAJC1	175.3	181.4	178.2	89.7	93.5	91.5
EBF1	174.2	188	180.8	98.5	98.7	98.6
ELL	236.5	200	219.2	99.8	99.6	99.7
EMID1	189.9	180.1	185.2	99.3	99.5	99.4
EPB41L5	116.4	149.1	132	89.4	96.9	92.9
ESR1	174.1	183.3	178.5	98.7	98.8	98.7
FGFR2	172.1	186.1	178.8	93.5	94	93.7
FTO	120.2	144.2	131.6	93.2	95.5	94.3
HNF4G	82.6	111.4	96.3	89.1	91.8	90.4
ITPR1	188.6	213.1	200.2	99.3	99.8	99.5
KAT5	217.6	207.6	212.8	96.7	96.7	96.7
KCNN4	177.5	168.3	173.1	97.9	97.9	97.9
LGR6	216.7	206.2	211.7	99.5	99.4	99.4
LSP1	213.1	186.7	200.5	98.3	98.4	98.3
MAP3K1	152.4	193.9	172.1	97.5	98	97.7
MDM4	77.2	97.3	86.7	96.7	99.6	98.1
MKL1	252.8	230.1	242	98.5	98.6	98.5
MUS81	254.2	227	241.3	99.3	99.1	99.2
NF2	223.8	224.5	224.1	99.9	100	100
NFRKB	212.6	215.3	213.9	97.6	98	97.8
NRIP1	85.7	118.3	101.2	96.8	99.1	97.9
PAX9	325.5	316.1	321.1	99.8	99.8	99.8
PDE4D	107.4	127.5	117	93.9	96.1	95
PEX14	211.1	200.2	205.9	100	100	100
PTHLH	169.4	184.2	176.4	99	99.9	99.5
RAD23B	116.8	136.4	126.1	87.8	90.9	89.3
RAD51B	104.1	123.2	113.2	87.8	89.6	88.7
RANBP9	73.8	83.9	78.6	79.4	84.3	81.7
SETMAR	111.4	125	117.9	87.8	91.7	89.7
SLC4A7	84.9	105	94.4	90.4	94.3	92.3
SNX32	207.7	183.9	196.4	99.9	99.9	99.9
TCF7L2	193.7	194.9	194.3	99	98.9	99
TERT	206.9	176.7	192.5	94	92.3	93.2
TET2	145.5	182.2	162.9	97.3	98.8	98
TGFBR2	201.5	226.8	213.6	99.6	99.8	99.7
TNP1	152.9	168.4	160.3	100	100	100
TOX3	190.1	209.4	199.3	98.7	98.9	98.8
TPK1	113.9	141.5	127	97.8	99.5	98.6
UNC13A	193.5	187.5	190.7	97.7	97.9	97.8
USHBP1	234.7	214	224.9	96.9	96.7	96.8
XRCC1	211.6	205.7	208.8	99	99.3	99.1
ZMIZ1	225.2	203.4	214.8	99.1	99	99
ZNF226	138.2	170	153.4	96.9	98.8	97.8
ZNF283	89.9	113.9	101.3	86.1	88.4	87.2

## Sheet: Table S3
Table S3: Rare (MAF<0.001) missense variants detected in case and control cohorts.
CDS change	Protein change	dbSNP ID	Distance from the closest risk SNP (bp)	Cases	Controls	SYMBOL	Gene Description	Transcript	EXON	Condel	PolyPhen2	SIFT	CADD score	REVEL score	EVS European MAF	ExAC non-Finnish European MAF
c.983T>C	p.Ile328Thr	.	51234	1	0	ADAM29	ADAM metallopeptidase domain 29 [Source:HGNC Symbol@@@Acc:207]	ENST00000359240	'5/5	neutral(0.036)	benign(0.196)	tolerated(0.38)	4.904	0.31	0	<0.0001
c.2041A>G	p.Ile681Val	.	52292	1	0	ADAM29	ADAM metallopeptidase domain 29 [Source:HGNC Symbol@@@Acc:207]	ENST00000359240	'5/5	neutral(0.019)	benign(0.002)	tolerated(0.37)	0.009	0.002	0	0
c.1196G>A	p.Arg399His	.	51447	1	0	ADAM29	ADAM metallopeptidase domain 29 [Source:HGNC Symbol@@@Acc:207]	ENST00000359240	'5/5	neutral(0.025)	benign(0.127)	tolerated(0.42)	1.116	0.09	<0.0001	<0.0001
c.92C>T	p.Pro31Leu	.	50343	1	0	ADAM29	ADAM metallopeptidase domain 29 [Source:HGNC Symbol@@@Acc:207]	ENST00000359240	'5/5	deleterious(0.702)	possibly_damaging(0.895)	deleterious(0.04)	7.389	0.062	0	0.0001
c.2168G>A	p.Arg723His	rs199910965	52419	1	0	ADAM29	ADAM metallopeptidase domain 29 [Source:HGNC Symbol@@@Acc:207]	ENST00000359240	'5/5	neutral(0.037)	benign(0)	tolerated(0.25)	0.19	0.003	<0.0001	0.0002
c.1669G>C	p.Glu557Gln	.	51920	1	0	ADAM29	ADAM metallopeptidase domain 29 [Source:HGNC Symbol@@@Acc:207]	ENST00000359240	'5/5	deleterious(0.783)	probably_damaging(0.931)	deleterious(0.01)	16.42	0.085	0	0
c.520C>G	p.Arg174Gly	rs149968346	50771	1	0	ADAM29	ADAM metallopeptidase domain 29 [Source:HGNC Symbol@@@Acc:207]	ENST00000359240	'5/5	neutral(0.457)	benign(0.144)	deleterious(0)	9.72	0.054	0	<0.0001
c.1719G>T	p.Trp573Cys	.	51970	1	0	ADAM29	ADAM metallopeptidase domain 29 [Source:HGNC Symbol@@@Acc:207]	ENST00000359240	'5/5	neutral(0.410)	possibly_damaging(0.457)	tolerated(0.12)	10.46	0.085	0	0
c.463G>A	p.Glu155Lys	rs34485349	50714	4	2	ADAM29	ADAM metallopeptidase domain 29 [Source:HGNC Symbol@@@Acc:207]	ENST00000359240	'5/5	neutral(0.034)	benign(0.015)	tolerated(0.27)	5.822	0.016	0.0003	0.0003
c.431C>T	p.Thr144Met	.	50682	1	1	ADAM29	ADAM metallopeptidase domain 29 [Source:HGNC Symbol@@@Acc:207]	ENST00000359240	'5/5	deleterious(0.897)	probably_damaging(0.994)	deleterious(0)	10.06	0.053	0	<0.0001
c.672T>A	p.Asp224Glu	.	50923	0	1	ADAM29	ADAM metallopeptidase domain 29 [Source:HGNC Symbol@@@Acc:207]	ENST00000359240	'5/5	neutral(0.199)	possibly_damaging(0.565)	tolerated(0.57)	10.27	0.026	0	0
c.2311C>T	p.Arg771Trp	rs144239698	52562	0	1	ADAM29	ADAM metallopeptidase domain 29 [Source:HGNC Symbol@@@Acc:207]	ENST00000359240	'5/5	.	unknown(0)	deleterious(0.04)	2.438	0.083	0	0.0001
c.1231T>G	p.Cys411Gly	.	51482	0	1	ADAM29	ADAM metallopeptidase domain 29 [Source:HGNC Symbol@@@Acc:207]	ENST00000359240	'5/5	deleterious(0.945)	probably_damaging(1)	deleterious(0)	12.49	0.392	0	0
c.1176G>T	p.Lys392Asn	.	51427	0	1	ADAM29	ADAM metallopeptidase domain 29 [Source:HGNC Symbol@@@Acc:207]	ENST00000359240	'5/5	neutral(0.107)	benign(0.295)	tolerated(0.39)	3.995	0.026	0	0
c.163A>T	p.Ile55Phe	.	50414	0	1	ADAM29	ADAM metallopeptidase domain 29 [Source:HGNC Symbol@@@Acc:207]	ENST00000359240	'5/5	neutral(0.413)	benign(0.092)	deleterious(0.01)	4.924	0.041	0	<0.0001
c.2276G>C	p.Ser759Thr	.	52527	0	1	ADAM29	ADAM metallopeptidase domain 29 [Source:HGNC Symbol@@@Acc:207]	ENST00000359240	'5/5	.	unknown(0)	tolerated(0.14)	5.279	0.038	0.0001	<0.0001
c.215T>C	p.Leu72Pro	.	50466	0	1	ADAM29	ADAM metallopeptidase domain 29 [Source:HGNC Symbol@@@Acc:207]	ENST00000359240	'5/5	neutral(0.403)	possibly_damaging(0.896)	tolerated(0.19)	8.317	0.136	0	<0.0001
c.1540A>G	p.Asn514Asp	rs199762477	51791	0	1	ADAM29	ADAM metallopeptidase domain 29 [Source:HGNC Symbol@@@Acc:207]	ENST00000359240	'5/5	deleterious(0.472)	benign(0.264)	deleterious(0)	11.03	0.055	0.0001	0.0001
c.2206G>A	p.Val736Met	.	52457	0	1	ADAM29	ADAM metallopeptidase domain 29 [Source:HGNC Symbol@@@Acc:207]	ENST00000359240	'5/5	deleterious(0.501)	possibly_damaging(0.593)	tolerated(0.09)	10.92	0.093	0	0.0001
c.590C>T	p.Pro197Leu	.	2379	2	0	BABAM1	BRISC and BRCA1 A complex member 1 [Source:HGNC Symbol@@@Acc:25008]	ENST00000359435	'7/9	deleterious(0.935)	probably_damaging(0.999)	deleterious(0)	14.15	0.396	0.0001	0.0001
c.653G>A	p.Ser218Asn	.	2316	1	0	BABAM1	BRISC and BRCA1 A complex member 1 [Source:HGNC Symbol@@@Acc:25008]	ENST00000359435	'7/9	neutral(0.316)	possibly_damaging(0.828)	tolerated(0.68)	17.26	0.343	0	0
c.766G>A	p.Glu256Lys	rs199960321	2005	1	0	BABAM1	BRISC and BRCA1 A complex member 1 [Source:HGNC Symbol@@@Acc:25008]	ENST00000359435	'8/9	neutral(0.023)	benign(0.198)	tolerated(0.62)	10.88	0.022	0.0001	0.0007
c.365A>G	p.Asn122Ser	.	4970	0	1	BABAM1	BRISC and BRCA1 A complex member 1 [Source:HGNC Symbol@@@Acc:25008]	ENST00000359435	'4/9	neutral(0.059)	benign(0.266)	tolerated(0.28)	12.32	0.132	0	<0.0001
c.821A>G	p.Lys274Arg	rs201361988	15	0	1	BABAM1	BRISC and BRCA1 A complex member 1 [Source:HGNC Symbol@@@Acc:25008]	ENST00000359435	'9/9	neutral(0.390)	benign(0.249)	deleterious(0.03)	18.93	0.155	0	0.0006
c.181G>A	p.Gly61Arg	.	9907	0	1	BABAM1	BRISC and BRCA1 A complex member 1 [Source:HGNC Symbol@@@Acc:25008]	ENST00000359435	'2/9	neutral(0.032)	benign(0.219)	tolerated(0.48)	12.16	0.054	0	0
c.566A>G	p.Lys189Arg	.	13266	1	0	CASP8	caspase 8, apoptosis-related cysteine peptidase [Source:HGNC Symbol@@@Acc:1509]	ENST00000358485	'3/9	neutral(0.254)	benign(0.15)	tolerated(0.15)	11.04	0.062	0	0
c.1305G>C	p.Glu435Asp	.	276	1	0	CASP8	caspase 8, apoptosis-related cysteine peptidase [Source:HGNC Symbol@@@Acc:1509]	ENST00000358485	'8/9	neutral(0.037)	benign(0.046)	tolerated(0.26)	7.056	0.055	0	<0.0001
c.620A>G	p.Lys207Arg	rs148697064	12196	1	0	CASP8	caspase 8, apoptosis-related cysteine peptidase [Source:HGNC Symbol@@@Acc:1509]	ENST00000358485	'4/9	deleterious(0.603)	possibly_damaging(0.813)	tolerated(0.09)	18.33	0.278	0.0007	0.0004
c.581A>G	p.Asp194Gly	.	13251	1	0	CASP8	caspase 8, apoptosis-related cysteine peptidase [Source:HGNC Symbol@@@Acc:1509]	ENST00000358485	'3/9	deleterious(0.669)	possibly_damaging(0.838)	deleterious(0.04)	12.57	0.147	0	0
c.1555G>T	p.Gly519Trp	.	1667	1	0	CASP8	caspase 8, apoptosis-related cysteine peptidase [Source:HGNC Symbol@@@Acc:1509]	ENST00000358485	'9/9	deleterious(0.471)	possibly_damaging(0.452)	tolerated(0.06)	4.371	0.141	0	0
c.127A>G	p.Met43Val	.	26507	1	0	CASP8	caspase 8, apoptosis-related cysteine peptidase [Source:HGNC Symbol@@@Acc:1509]	ENST00000358485	'1/9	.	benign(0.058)	.	8.904	0.018	0	0
c.299C>G	p.Ala100Gly	.	18257	1	0	CASP8	caspase 8, apoptosis-related cysteine peptidase [Source:HGNC Symbol@@@Acc:1509]	ENST00000358485	'2/9	neutral(0.320)	possibly_damaging(0.778)	tolerated(0.29)	12.13	0.294	0	0
c.1073A>G	p.Tyr358Cys	.	44	1	0	CASP8	caspase 8, apoptosis-related cysteine peptidase [Source:HGNC Symbol@@@Acc:1509]	ENST00000358485	'8/9	deleterious(0.714)	probably_damaging(0.975)	tolerated(0.09)	13.62	0.075	0	0
c.298G>A	p.Ala100Thr	.	18258	0	1	CASP8	caspase 8, apoptosis-related cysteine peptidase [Source:HGNC Symbol@@@Acc:1509]	ENST00000358485	'2/9	deleterious(0.737)	possibly_damaging(0.858)	deleterious(0.01)	14.02	0.507	0	0
c.787G>A	p.Gly263Arg	.	9962	0	1	CASP8	caspase 8, apoptosis-related cysteine peptidase [Source:HGNC Symbol@@@Acc:1509]	ENST00000358485	'6/9	neutral(0.018)	benign(0.003)	tolerated(0.38)	6.392	0.044	0	0
c.2420G>A	p.Arg807Gln	.	61328	1	0	CCDC88C	coiled-coil domain containing 88C [Source:HGNC Symbol@@@Acc:19967]	ENST00000389857	'15/30	neutral(0.060)	benign(0.018)	tolerated(0.16)	13.67	0.022	0	<0.0001
c.3813G>T	p.Glu1271Asp	.	77266	1	0	CCDC88C	coiled-coil domain containing 88C [Source:HGNC Symbol@@@Acc:19967]	ENST00000389857	'22/30	neutral(0.064)	benign(0.221)	tolerated(0.22)	13.92	0.052	0	0
c.2815G>A	p.Gly939Ser	.	64816	1	0	CCDC88C	coiled-coil domain containing 88C [Source:HGNC Symbol@@@Acc:19967]	ENST00000389857	'16/30	deleterious(0.835)	probably_damaging(0.994)	deleterious(0.02)	33	0.278	0	0.0001
c.4889G>T	p.Arg1630Leu	.	96633	1	0	CCDC88C	coiled-coil domain containing 88C [Source:HGNC Symbol@@@Acc:19967]	ENST00000389857	'29/30	neutral(0.054)	benign(0.075)	tolerated(0.19)	11.79	0.077	0	0
c.5090G>A	p.Ser1697Asn	.	101102	1	0	CCDC88C	coiled-coil domain containing 88C [Source:HGNC Symbol@@@Acc:19967]	ENST00000389857	'30/30	neutral(0.018)	benign(0.002)	tolerated(0.38)	0.387	0.053	0.0001	0.0001
c.2643C>A	p.Asp881Glu	.	61551	1	0	CCDC88C	coiled-coil domain containing 88C [Source:HGNC Symbol@@@Acc:19967]	ENST00000389857	'15/30	neutral(0.001)	benign(0.018)	tolerated(1)	0.012	0.07	0	0
c.4964A>G	p.Tyr1655Cys	.	96708	1	0	CCDC88C	coiled-coil domain containing 88C [Source:HGNC Symbol@@@Acc:19967]	ENST00000389857	'29/30	neutral(0.269)	benign(0.182)	tolerated(0.13)	4.761	0.04	0	0
c.566C>T	p.Ser189Leu	.	34782	1	0	CCDC88C	coiled-coil domain containing 88C [Source:HGNC Symbol@@@Acc:19967]	ENST00000389857	'7/30	neutral(0.093)	benign(0.301)	tolerated(1)	19.98	0.331	0	0.0002
c.5080G>A	p.Asp1694Asn	rs193276761	101092	1	0	CCDC88C	coiled-coil domain containing 88C [Source:HGNC Symbol@@@Acc:19967]	ENST00000389857	'30/30	neutral(0.319)	possibly_damaging(0.787)	tolerated(0.33)	10.04	0.184	0.0001	0.0003
c.4495C>T	p.Arg1499Cys	.	91260	1	0	CCDC88C	coiled-coil domain containing 88C [Source:HGNC Symbol@@@Acc:19967]	ENST00000389857	'26/30	neutral(0.365)	benign(0.01)	deleterious(0.03)	3.789	0.072	0.0002	<0.0001
c.2581A>C	p.Lys861Gln	.	61489	1	0	CCDC88C	coiled-coil domain containing 88C [Source:HGNC Symbol@@@Acc:19967]	ENST00000389857	'15/30	neutral(0.282)	benign(0.213)	tolerated(0.12)	6.79	0.083	0	0
c.3562C>G	p.Leu1188Val	.	70950	1	0	CCDC88C	coiled-coil domain containing 88C [Source:HGNC Symbol@@@Acc:19967]	ENST00000389857	'20/30	deleterious(0.756)	possibly_damaging(0.824)	deleterious(0)	34	0.26	0	<0.0001
c.2623G>C	p.Glu875Gln	.	61531	1	0	CCDC88C	coiled-coil domain containing 88C [Source:HGNC Symbol@@@Acc:19967]	ENST00000389857	'15/30	deleterious(0.605)	possibly_damaging(0.677)	deleterious(0.03)	18.99	0.099	0	0
c.971G>A	p.Arg324His	.	36640	1	0	CCDC88C	coiled-coil domain containing 88C [Source:HGNC Symbol@@@Acc:19967]	ENST00000389857	'10/30	deleterious(0.651)	possibly_damaging(0.598)	deleterious(0)	33	0.409	0	0
c.3575A>G	p.His1192Arg	.	70963	1	0	CCDC88C	coiled-coil domain containing 88C [Source:HGNC Symbol@@@Acc:19967]	ENST00000389857	'20/30	deleterious(0.896)	probably_damaging(0.999)	deleterious(0.01)	31	0.464	0	0
c.760G>A	p.Val254Ile	.	35397	1	0	CCDC88C	coiled-coil domain containing 88C [Source:HGNC Symbol@@@Acc:19967]	ENST00000389857	'8/30	deleterious(0.897)	probably_damaging(0.994)	deleterious(0)	31	0.192	0	<0.0001
c.358A>G	p.Ile120Val	rs201675394	31084	1	0	CCDC88C	coiled-coil domain containing 88C [Source:HGNC Symbol@@@Acc:19967]	ENST00000389857	'5/30	neutral(0.016)	benign(0.111)	tolerated(0.53)	6.317	0.049	0.0004	0.0004
c.1029C>G	p.Asp343Glu	.	36698	1	0	CCDC88C	coiled-coil domain containing 88C [Source:HGNC Symbol@@@Acc:19967]	ENST00000389857	'10/30	neutral(0.002)	benign(0.027)	tolerated(0.99)	8.711	0.053	0	<0.0001
c.199G>A	p.Val67Ile	.	34006	1	0	CCDC88C	coiled-coil domain containing 88C [Source:HGNC Symbol@@@Acc:19967]	ENST00000389857	'3/30	deleterious(0.603)	possibly_damaging(0.764)	tolerated(0.07)	17.43	0.171	0	0
c.4531T>C	p.Trp1511Arg	.	91296	1	0	CCDC88C	coiled-coil domain containing 88C [Source:HGNC Symbol@@@Acc:19967]	ENST00000389857	'26/30	neutral(0.007)	benign(0.002)	tolerated(0.54)	0.118	0.039	0	0
c.2359A>G	p.Ser787Gly	.	61267	1	0	CCDC88C	coiled-coil domain containing 88C [Source:HGNC Symbol@@@Acc:19967]	ENST00000389857	'15/30	neutral(0.050)	benign(0.003)	tolerated(0.19)	11.81	0.102	0	0
c.1158G>C	p.Glu386Asp	rs142378431	48775	1	0	CCDC88C	coiled-coil domain containing 88C [Source:HGNC Symbol@@@Acc:19967]	ENST00000389857	'11/30	neutral(0.428)	possibly_damaging(0.529)	tolerated(0.14)	16.41	0.103	0	<0.0001
c.5945C>T	p.Pro1982Leu	.	101957	1	0	CCDC88C	coiled-coil domain containing 88C [Source:HGNC Symbol@@@Acc:19967]	ENST00000389857	'30/30	neutral(0.349)	benign(0.288)	tolerated(0.12)	10.33	0.131	0	0
c.2132G>T	p.Arg711Met	.	61040	1	0	CCDC88C	coiled-coil domain containing 88C [Source:HGNC Symbol@@@Acc:19967]	ENST00000389857	'15/30	deleterious(0.657)	possibly_damaging(0.746)	deleterious(0.02)	10.6	0.107	0	0
c.1824G>C	p.Gln608His	.	60732	1	0	CCDC88C	coiled-coil domain containing 88C [Source:HGNC Symbol@@@Acc:19967]	ENST00000389857	'15/30	neutral(0.407)	benign(0.022)	deleterious(0.01)	12.59	0.07	0	0
c.3028C>T	p.Leu1010Phe	rs201763869	67519	1	0	CCDC88C	coiled-coil domain containing 88C [Source:HGNC Symbol@@@Acc:19967]	ENST00000389857	'18/30	neutral(0.438)	possibly_damaging(0.575)	tolerated(0.15)	18.22	0.102	0	0.0001
c.3130G>A	p.Gly1044Ser	rs200532557	67621	1	0	CCDC88C	coiled-coil domain containing 88C [Source:HGNC Symbol@@@Acc:19967]	ENST00000389857	'18/30	neutral(0.002)	benign(0.004)	tolerated(0.71)	13.01	0.017	0.0001	0.0001
c.4606G>A	p.Ala1536Thr	.	91371	1	0	CCDC88C	coiled-coil domain containing 88C [Source:HGNC Symbol@@@Acc:19967]	ENST00000389857	'26/30	neutral(0.006)	benign(0.02)	tolerated(0.58)	8.861	0.012	<0.0001	<0.0001
c.601G>A	p.Asp201Asn	.	34817	1	0	CCDC88C	coiled-coil domain containing 88C [Source:HGNC Symbol@@@Acc:19967]	ENST00000389857	'7/30	deleterious(0.681)	possibly_damaging(0.795)	deleterious(0.02)	29.9	0.308	0	0.0001
c.5674A>G	p.Lys1892Glu	.	101686	1	0	CCDC88C	coiled-coil domain containing 88C [Source:HGNC Symbol@@@Acc:19967]	ENST00000389857	'30/30	deleterious(0.725)	possibly_damaging(0.877)	deleterious(0.02)	25.2	0.118	0	0
c.3865G>A	p.Ala1289Thr	.	77318	1	0	CCDC88C	coiled-coil domain containing 88C [Source:HGNC Symbol@@@Acc:19967]	ENST00000389857	'22/30	neutral(0.350)	benign(0.033)	deleterious(0.04)	11.6	0.018	0	0.0001
c.4756C>T	p.Leu1586Phe	.	95474	2	1	CCDC88C	coiled-coil domain containing 88C [Source:HGNC Symbol@@@Acc:19967]	ENST00000389857	'28/30	neutral(0.397)	possibly_damaging(0.868)	tolerated(0.16)	14.56	0.1	0	0.0001
c.5197G>A	p.Val1733Ile	.	101209	1	1	CCDC88C	coiled-coil domain containing 88C [Source:HGNC Symbol@@@Acc:19967]	ENST00000389857	'30/30	neutral(0.018)	benign(0.007)	tolerated(0.38)	7.274	0.057	<0.0001	<0.0001
c.3262G>A	p.Val1088Met	rs202135619	68864	1	1	CCDC88C	coiled-coil domain containing 88C [Source:HGNC Symbol@@@Acc:19967]	ENST00000389857	'19/30	neutral(0.273)	benign(0.02)	tolerated(0.11)	12.72	0.053	0.0001	0.0001
c.2255A>G	p.Lys752Arg	rs199967225	61163	2	2	CCDC88C	coiled-coil domain containing 88C [Source:HGNC Symbol@@@Acc:19967]	ENST00000389857	'15/30	neutral(0.304)	benign(0.191)	tolerated(0.1)	16.99	0.089	0.0004	0.0009
c.322G>A	p.Gly108Ser	rs61745604	15064	1	2	CCDC88C	coiled-coil domain containing 88C [Source:HGNC Symbol@@@Acc:19967]	ENST00000389857	'4/30	deleterious(0.536)	possibly_damaging(0.726)	tolerated(0.11)	23.9	0.156	0.0006	0.0004
c.590G>A	p.Arg197Gln	rs200769097	34806	0	1	CCDC88C	coiled-coil domain containing 88C [Source:HGNC Symbol@@@Acc:19967]	ENST00000389857	'7/30	neutral(0.349)	benign(0.344)	tolerated(0.15)	17.2	0.042	0.0002	0.0007
c.4909C>G	p.Arg1637Gly	.	96653	0	1	CCDC88C	coiled-coil domain containing 88C [Source:HGNC Symbol@@@Acc:19967]	ENST00000389857	'29/30	deleterious(0.857)	probably_damaging(0.998)	deleterious(0.02)	13.41	0.222	0	0
c.2399G>A	p.Arg800Gln	.	61307	0	1	CCDC88C	coiled-coil domain containing 88C [Source:HGNC Symbol@@@Acc:19967]	ENST00000389857	'15/30	neutral(0.000)	benign(0.001)	tolerated(1)	4.85	0.051	0	<0.0001
c.31C>T	p.Leu11Phe	.	42936	0	1	CCDC88C	coiled-coil domain containing 88C [Source:HGNC Symbol@@@Acc:19967]	ENST00000389857	'1/30	neutral(0.320)	benign(0.016)	tolerated(0.07)	13.61	0.048	0	<0.0001
c.4384G>T	p.Ala1462Ser	.	85562	0	1	CCDC88C	coiled-coil domain containing 88C [Source:HGNC Symbol@@@Acc:19967]	ENST00000389857	'25/30	neutral(0.000)	benign(0.001)	tolerated(1)	0.022	0.026	0	0
c.1715C>T	p.Ser572Leu	rs200999247	60623	0	1	CCDC88C	coiled-coil domain containing 88C [Source:HGNC Symbol@@@Acc:19967]	ENST00000389857	'15/30	neutral(0.464)	benign(0.204)	deleterious(0)	16.32	0.211	0.0007	0.0005
c.4936G>C	p.Ala1646Pro	.	96680	0	1	CCDC88C	coiled-coil domain containing 88C [Source:HGNC Symbol@@@Acc:19967]	ENST00000389857	'29/30	neutral(0.019)	benign(0.001)	tolerated(0.37)	7.238	0.013	0	<0.0001
c.1021G>A	p.Asp341Asn	.	36690	0	1	CCDC88C	coiled-coil domain containing 88C [Source:HGNC Symbol@@@Acc:19967]	ENST00000389857	'10/30	deleterious(0.716)	probably_damaging(0.949)	tolerated(0.06)	28.4	0.397	0	<0.0001
c.4969G>A	p.Gly1657Arg	.	96713	0	1	CCDC88C	coiled-coil domain containing 88C [Source:HGNC Symbol@@@Acc:19967]	ENST00000389857	'29/30	neutral(0.025)	benign(0.029)	tolerated(0.34)	5.92	0.107	0	0.0002
c.2354T>C	p.Leu785Ser	.	61262	0	1	CCDC88C	coiled-coil domain containing 88C [Source:HGNC Symbol@@@Acc:19967]	ENST00000389857	'15/30	deleterious(0.911)	probably_damaging(0.997)	deleterious(0)	15.57	0.25	0	0
c.1886G>A	p.Arg629Gln	.	60794	0	1	CCDC88C	coiled-coil domain containing 88C [Source:HGNC Symbol@@@Acc:19967]	ENST00000389857	'15/30	neutral(0.290)	benign(0.059)	tolerated(0.1)	8.987	0.041	0.0001	0.0003
c.3691A>G	p.Thr1231Ala	.	74709	0	1	CCDC88C	coiled-coil domain containing 88C [Source:HGNC Symbol@@@Acc:19967]	ENST00000389857	'21/30	neutral(0.320)	benign(0.019)	tolerated(0.07)	8.759	0.048	0	0
c.3346G>A	p.Ala1116Thr	.	68948	0	1	CCDC88C	coiled-coil domain containing 88C [Source:HGNC Symbol@@@Acc:19967]	ENST00000389857	'19/30	deleterious(0.935)	probably_damaging(0.999)	deleterious(0)	21.4	0.399	0	0.0001
c.86G>T	p.Ser29Ile	.	42089	0	1	CCDC88C	coiled-coil domain containing 88C [Source:HGNC Symbol@@@Acc:19967]	ENST00000389857	'2/30	neutral(0.025)	benign(0.101)	tolerated(0.38)	11.75	0.068	0	0
c.5177C>T	p.Thr1726Ile	rs201467365	101189	0	1	CCDC88C	coiled-coil domain containing 88C [Source:HGNC Symbol@@@Acc:19967]	ENST00000389857	'30/30	deleterious(0.772)	possibly_damaging(0.851)	deleterious(0)	16.76	0.144	0.0002	0.0002
c.3191G>A	p.Arg1064Gln	.	67682	0	1	CCDC88C	coiled-coil domain containing 88C [Source:HGNC Symbol@@@Acc:19967]	ENST00000389857	'18/30	deleterious(0.772)	probably_damaging(0.982)	deleterious(0.05)	30	0.183	0	<0.0001
c.5510G>A	p.Gly1837Asp	.	101522	0	1	CCDC88C	coiled-coil domain containing 88C [Source:HGNC Symbol@@@Acc:19967]	ENST00000389857	'30/30	neutral(0.400)	benign(0.184)	deleterious(0.02)	12.01	0.06	0	0.0009
c.4853G>A	p.Arg1618Gln	.	96597	0	1	CCDC88C	coiled-coil domain containing 88C [Source:HGNC Symbol@@@Acc:19967]	ENST00000389857	'29/30	neutral(0.387)	benign(0.415)	tolerated(0.13)	12.72	0.064	0	0
c.2854G>A	p.Gly952Ser	.	64855	0	1	CCDC88C	coiled-coil domain containing 88C [Source:HGNC Symbol@@@Acc:19967]	ENST00000389857	'16/30	neutral(0.000)	benign(0)	tolerated(0.95)	7.59	0.009	0	<0.0001
c.5057A>G	p.His1686Arg	.	96801	0	1	CCDC88C	coiled-coil domain containing 88C [Source:HGNC Symbol@@@Acc:19967]	ENST00000389857	'29/30	neutral(0.007)	benign(0.001)	tolerated(0.53)	1.466	0.035	0	0
c.3407A>G	p.Tyr1136Cys	.	70795	0	1	CCDC88C	coiled-coil domain containing 88C [Source:HGNC Symbol@@@Acc:19967]	ENST00000389857	'20/30	neutral(0.401)	possibly_damaging(0.877)	tolerated(0.16)	14.68	0.11	0	0
c.2819T>C	p.Leu940Pro	.	64820	0	2	CCDC88C	coiled-coil domain containing 88C [Source:HGNC Symbol@@@Acc:19967]	ENST00000389857	'16/30	deleterious(0.895)	probably_damaging(0.993)	deleterious(0)	19.98	0.233	0.0001	0.0001
c.4384G>A	p.Ala1462Thr	rs200081065	85562	0	2	CCDC88C	coiled-coil domain containing 88C [Source:HGNC Symbol@@@Acc:19967]	ENST00000389857	'25/30	neutral(0.013)	benign(0.001)	tolerated(0.44)	15	0.022	0.0006	0.0006
c.4673T>C	p.Phe1558Ser	rs201391511	93241	0	3	CCDC88C	coiled-coil domain containing 88C [Source:HGNC Symbol@@@Acc:19967]	ENST00000389857	'27/30	neutral(0.001)	benign(0.002)	tolerated(0.82)	0.632	0.029	0.0006	0.0006
c.4610G>A	p.Arg1537Gln	rs200878782	91375	0	3	CCDC88C	coiled-coil domain containing 88C [Source:HGNC Symbol@@@Acc:19967]	ENST00000389857	'26/30	neutral(0.263)	benign(0.125)	tolerated(0.13)	13.66	0.089	0.0006	0.0004
c.2650G>A	p.Gly884Ser	rs185802741	61558	0	3	CCDC88C	coiled-coil domain containing 88C [Source:HGNC Symbol@@@Acc:19967]	ENST00000389857	'15/30	neutral(0.001)	benign(0.001)	tolerated(0.79)	3.308	0.053	0.0002	0.0002
c.6026C>T	p.Pro2009Leu	rs201940261	102038	0	4	CCDC88C	coiled-coil domain containing 88C [Source:HGNC Symbol@@@Acc:19967]	ENST00000389857	'30/30	deleterious(0.935)	probably_damaging(0.999)	deleterious(0)	15.05	0.508	0.0005	0.0007
c.1243G>A	p.Asp415Asn	.	19042	1	0	CDCA7	cell division cycle associated 7 [Source:HGNC Symbol@@@Acc:14628]	ENST00000306721	'9/10	deleterious(0.546)	possibly_damaging(0.538)	deleterious(0.03)	29	0.178	0	<0.0001
c.1093A>C	p.Asn365His	.	18175	1	0	CDCA7	cell division cycle associated 7 [Source:HGNC Symbol@@@Acc:14628]	ENST00000306721	'8/10	deleterious(0.892)	probably_damaging(0.992)	deleterious(0)	26.7	0.446	0	0
c.713C>T	p.Pro238Leu	.	16643	1	0	CDCA7	cell division cycle associated 7 [Source:HGNC Symbol@@@Acc:14628]	ENST00000306721	'6/10	neutral(0.060)	benign(0.019)	tolerated(0.17)	16.72	0.085	0	0
c.455C>T	p.Ala152Val	.	15131	1	0	CDCA7	cell division cycle associated 7 [Source:HGNC Symbol@@@Acc:14628]	ENST00000306721	'4/10	deleterious(0.873)	probably_damaging(0.983)	deleterious(0)	38	0.264	0	0
c.150A>C	p.Lys50Asn	.	11092	1	0	CDCA7	cell division cycle associated 7 [Source:HGNC Symbol@@@Acc:14628]	ENST00000306721	'3/10	deleterious(0.481)	probably_damaging(0.988)	tolerated(0.21)	15.02	0.087	0	0
c.16G>T	p.Val6Leu	.	6814	0	1	CDCA7	cell division cycle associated 7 [Source:HGNC Symbol@@@Acc:14628]	ENST00000306721	'1/10	neutral(0.296)	benign(0.007)	tolerated(0.09)	13.87	0.052	0	0
c.313G>A	p.Gly105Ser	.	11255	0	1	CDCA7	cell division cycle associated 7 [Source:HGNC Symbol@@@Acc:14628]	ENST00000306721	'3/10	neutral(0.002)	benign(0.001)	tolerated(0.73)	9.339	0.063	0	<0.0001
c.470C>T	p.Ala157Val	rs199704928	15146	0	1	CDCA7	cell division cycle associated 7 [Source:HGNC Symbol@@@Acc:14628]	ENST00000306721	'4/10	neutral(0.034)	benign(0.005)	tolerated(0.27)	17.46	0.102	0	0.0001
c.434T>C	p.Ile145Thr	.	91209	1	0	CDKN2A	cyclin-dependent kinase inhibitor 2A [Source:HGNC Symbol@@@Acc:1787]	ENST00000498124	'2/4	neutral(0.000)	benign(0)	tolerated(0.94)	0.145	0.154	0	0
c.170C>G	p.Ala57Gly	.	90945	1	0	CDKN2A	cyclin-dependent kinase inhibitor 2A [Source:HGNC Symbol@@@Acc:1787]	ENST00000498124	'2/4	neutral(0.412)	possibly_damaging(0.463)	tolerated(0.12)	12.54	0.205	0	0.0002
c.373G>C	p.Asp125His	rs146179135	91148	1	1	CDKN2A	cyclin-dependent kinase inhibitor 2A [Source:HGNC Symbol@@@Acc:1787]	ENST00000498124	'2/4	neutral(0.293)	benign(0.088)	tolerated(0.1)	12.25	0.366	0.0001	0.0001
c.496C>T	p.His166Tyr	rs181044510	93401	0	1	CDKN2A	cyclin-dependent kinase inhibitor 2A [Source:HGNC Symbol@@@Acc:1787]	ENST00000498124	'3/4	neutral(0.044)	benign(0)	tolerated(0.21)	7.657	0.177	0	<0.0001
c.415G>C	p.Gly139Arg	.	91190	0	1	CDKN2A	cyclin-dependent kinase inhibitor 2A [Source:HGNC Symbol@@@Acc:1787]	ENST00000498124	'2/4	deleterious(0.762)	probably_damaging(0.933)	deleterious(0.02)	16.01	0.375	0	0
c.181G>A	p.Val61Met	.	55911	1	0	CDKN2B	cyclin-dependent kinase inhibitor 2B (p15, inhibits CDK4) [Source:HGNC Symbol@@@Acc:1788]	ENST00000276925	'2/2	neutral(0.430)	benign(0.404)	tolerated(0.08)	16.2	0.319	0	0.0001
c.248C>T	p.Pro83Leu	.	55978	0	1	CDKN2B	cyclin-dependent kinase inhibitor 2B (p15, inhibits CDK4) [Source:HGNC Symbol@@@Acc:1788]	ENST00000276925	'2/2	deleterious(0.727)	probably_damaging(0.966)	tolerated(0.07)	29.8	0.784	0	0
c.549T>A	p.Asp183Glu	.	67698	1	0	CDYL2	chromodomain protein, Y-like 2 [Source:HGNC Symbol@@@Acc:23030]	ENST00000299564	'2/7	neutral(0.000)	benign(0.002)	tolerated(1)	2.303	0.024	<0.0001	<0.0001
c.1168C>G	p.Pro390Ala	.	4231	1	0	CDYL2	chromodomain protein, Y-like 2 [Source:HGNC Symbol@@@Acc:23030]	ENST00000299564	'5/7	deleterious(0.905)	probably_damaging(1)	deleterious(0.01)	27.9	0.656	0	0
c.1021G>T	p.Ala341Ser	.	4084	1	0	CDYL2	chromodomain protein, Y-like 2 [Source:HGNC Symbol@@@Acc:23030]	ENST00000299564	'5/7	neutral(0.213)	possibly_damaging(0.491)	tolerated(0.2)	21	0.12	0	0
c.236G>A	p.Arg79His	.	68011	1	0	CDYL2	chromodomain protein, Y-like 2 [Source:HGNC Symbol@@@Acc:23030]	ENST00000299564	'2/7	deleterious(0.635)	possibly_damaging(0.776)	deleterious(0.05)	18.27	0.195	0	0.0003
c.1150G>A	p.Ala384Thr	.	4213	1	0	CDYL2	chromodomain protein, Y-like 2 [Source:HGNC Symbol@@@Acc:23030]	ENST00000299564	'5/7	neutral(0.024)	benign(0.237)	tolerated(1)	8.537	0.186	0	<0.0001
c.568A>G	p.Met190Val	rs199772000	67679	1	0	CDYL2	chromodomain protein, Y-like 2 [Source:HGNC Symbol@@@Acc:23030]	ENST00000299564	'2/7	neutral(0.009)	benign(0.001)	tolerated(0.51)	0.53	0.025	0.0003	0.0002
c.301G>T	p.Gly101Trp	rs200502636	67946	1	0	CDYL2	chromodomain protein, Y-like 2 [Source:HGNC Symbol@@@Acc:23030]	ENST00000299564	'2/7	deleterious(0.642)	possibly_damaging(0.716)	deleterious(0.02)	13.07	0.122	0.0005	0.0001
c.484G>A	p.Gly162Ser	rs201425276	67763	1	0	CDYL2	chromodomain protein, Y-like 2 [Source:HGNC Symbol@@@Acc:23030]	ENST00000299564	'2/7	neutral(0.001)	benign(0.001)	tolerated(0.84)	4.772	0.05	0	<0.0001
c.1214C>T	p.Ala405Val	rs145890469	4277	1	0	CDYL2	chromodomain protein, Y-like 2 [Source:HGNC Symbol@@@Acc:23030]	ENST00000299564	'5/7	deleterious(0.802)	probably_damaging(0.988)	deleterious(0.03)	26.9	0.555	0.0001	0.0001
c.680A>G	p.Glu227Gly	.	16266	1	0	CDYL2	chromodomain protein, Y-like 2 [Source:HGNC Symbol@@@Acc:23030]	ENST00000299564	'3/7	neutral(0.249)	benign(0.003)	tolerated(0.14)	16.87	0.142	0.0001	<0.0001
c.424A>G	p.Ser142Gly	.	67823	1	0	CDYL2	chromodomain protein, Y-like 2 [Source:HGNC Symbol@@@Acc:23030]	ENST00000299564	'2/7	neutral(0.015)	benign(0.017)	tolerated(0.42)	13.37	0.036	0	0
c.934G>A	p.Asp312Asn	.	3929	0	1	CDYL2	chromodomain protein, Y-like 2 [Source:HGNC Symbol@@@Acc:23030]	ENST00000299564	'4/7	deleterious(0.906)	probably_damaging(0.996)	deleterious(0)	36	0.621	0	0
c.598C>G	p.Leu200Val	.	67649	0	1	CDYL2	chromodomain protein, Y-like 2 [Source:HGNC Symbol@@@Acc:23030]	ENST00000299564	'2/7	neutral(0.003)	benign(0.001)	tolerated(0.65)	0.459	0.096	<0.0001	<0.0001
c.300G>C	p.Lys100Asn	.	67947	0	1	CDYL2	chromodomain protein, Y-like 2 [Source:HGNC Symbol@@@Acc:23030]	ENST00000299564	'2/7	neutral(0.026)	benign(0.03)	tolerated(0.32)	7.688	0.032	0	0
c.418A>G	p.Thr140Ala	.	67829	0	1	CDYL2	chromodomain protein, Y-like 2 [Source:HGNC Symbol@@@Acc:23030]	ENST00000299564	'2/7	neutral(0.001)	benign(0.015)	tolerated(1)	7.357	0.096	0	<0.0001
c.254C>T	p.Ser85Leu	rs139107743	67993	0	1	CDYL2	chromodomain protein, Y-like 2 [Source:HGNC Symbol@@@Acc:23030]	ENST00000299564	'2/7	neutral(0.050)	benign(0.001)	tolerated(0.19)	9.2	0.079	0.0009	0.0005
c.1133A>G	p.Asn378Ser	.	74244	1	0	CHST9	carbohydrate (N-acetylgalactosamine 4-0) sulfotransferase 9 [Source:HGNC Symbol@@@Acc:19898]	ENST00000284224	'6/6	neutral(0.083)	benign(0.239)	tolerated(0.16)	13.89	0.302	0	<0.0001
c.754G>A	p.Gly252Arg	.	73865	1	0	CHST9	carbohydrate (N-acetylgalactosamine 4-0) sulfotransferase 9 [Source:HGNC Symbol@@@Acc:19898]	ENST00000284224	'6/6	deleterious(0.670)	possibly_damaging(0.846)	tolerated(0.05)	18.96	0.509	0	<0.0001
c.1321C>T	p.Pro441Ser	rs185798102	74432	3	2	CHST9	carbohydrate (N-acetylgalactosamine 4-0) sulfotransferase 9 [Source:HGNC Symbol@@@Acc:19898]	ENST00000284224	'6/6	deleterious(0.906)	probably_damaging(0.996)	deleterious(0)	16.21	0.779	0	0.0009
c.125G>A	p.Arg42Lys	rs199567643	57798	1	1	CHST9	carbohydrate (N-acetylgalactosamine 4-0) sulfotransferase 9 [Source:HGNC Symbol@@@Acc:19898]	ENST00000284224	'3/6	neutral(0.000)	benign(0.001)	tolerated(0.99)	12.04	0.055	0	<0.0001
c.1060A>T	p.Ser354Cys	rs200393307	74171	1	3	CHST9	carbohydrate (N-acetylgalactosamine 4-0) sulfotransferase 9 [Source:HGNC Symbol@@@Acc:19898]	ENST00000284224	'6/6	neutral(0.467)	probably_damaging(0.966)	tolerated(0.16)	14.1	0.562	0.0002	0.0002
c.190G>A	p.Val64Ile	rs186818611	33426	0	1	CHST9	carbohydrate (N-acetylgalactosamine 4-0) sulfotransferase 9 [Source:HGNC Symbol@@@Acc:19898]	ENST00000284224	'4/6	neutral(0.010)	benign(0)	tolerated(0.5)	7.357	0.036	0.0006	0.0002
c.338A>G	p.His113Arg	.	73449	0	1	CHST9	carbohydrate (N-acetylgalactosamine 4-0) sulfotransferase 9 [Source:HGNC Symbol@@@Acc:19898]	ENST00000284224	'6/6	neutral(0.014)	benign(0.03)	tolerated(0.44)	8.413	0.142	0	0
c.266A>T	p.Asp89Val	.	73377	0	1	CHST9	carbohydrate (N-acetylgalactosamine 4-0) sulfotransferase 9 [Source:HGNC Symbol@@@Acc:19898]	ENST00000284224	'6/6	neutral(0.249)	benign(0.002)	tolerated(0.14)	6.714	0.161	0	0
c.121A>T	p.Ser41Cys	.	10583	1	0	COX11	cytochrome c oxidase assembly homolog 11 (yeast) [Source:HGNC Symbol@@@Acc:2261]	ENST00000299335	'1/4	neutral(0.403)	benign(0.208)	deleterious(0.02)	13.62	0.042	0	0
c.478G>C	p.Ala160Pro	.	14368	1	0	COX11	cytochrome c oxidase assembly homolog 11 (yeast) [Source:HGNC Symbol@@@Acc:2261]	ENST00000299335	'2/4	deleterious(0.719)	probably_damaging(0.992)	tolerated(0.11)	23.5	0.208	0	0
c.698T>C	p.Met233Thr	.	16243	0	1	COX11	cytochrome c oxidase assembly homolog 11 (yeast) [Source:HGNC Symbol@@@Acc:2261]	ENST00000299335	'4/4	deleterious(0.886)	probably_damaging(0.99)	deleterious(0)	21.4	0.765	0	0
c.929T>A	p.Leu310Gln	rs201436658	5755	1	0	DCLRE1B	DNA cross-link repair 1B [Source:HGNC Symbol@@@Acc:17641]	ENST00000369563	'4/4	deleterious(0.768)	possibly_damaging(0.844)	deleterious(0)	24.1	0.437	0.0001	<0.0001
c.178C>G	p.Arg60Gly	.	2	1	0	DCLRE1B	DNA cross-link repair 1B [Source:HGNC Symbol@@@Acc:17641]	ENST00000369563	'1/4	neutral(0.241)	possibly_damaging(0.59)	tolerated(0.25)	16.79	0.328	0	<0.0001
c.1253C>T	p.Ser418Phe	rs202133913	6079	1	0	DCLRE1B	DNA cross-link repair 1B [Source:HGNC Symbol@@@Acc:17641]	ENST00000369563	'4/4	deleterious(0.672)	possibly_damaging(0.648)	deleterious(0)	15.46	0.254	0.0002	0.0001
c.493A>G	p.Ile165Val	.	2380	1	0	DCLRE1B	DNA cross-link repair 1B [Source:HGNC Symbol@@@Acc:17641]	ENST00000369563	'3/4	neutral(0.234)	possibly_damaging(0.625)	tolerated(0.39)	17.32	0.317	0	0
c.817T>C	p.Tyr273His	.	5643	1	0	DCLRE1B	DNA cross-link repair 1B [Source:HGNC Symbol@@@Acc:17641]	ENST00000369563	'4/4	deleterious(0.945)	probably_damaging(1)	deleterious(0)	32	0.879	0	0
c.1375C>G	p.Pro459Ala	rs200134441	6201	1	0	DCLRE1B	DNA cross-link repair 1B [Source:HGNC Symbol@@@Acc:17641]	ENST00000369563	'4/4	neutral(0.060)	benign(0.021)	tolerated(0.16)	11.49	0.11	0	<0.0001
c.1004G>A	p.Ser335Asn	rs200392246	5830	1	3	DCLRE1B	DNA cross-link repair 1B [Source:HGNC Symbol@@@Acc:17641]	ENST00000369563	'4/4	neutral(0.012)	benign(0.002)	tolerated(0.46)	8.064	0.095	0.0001	0.0002
c.447C>G	p.Cys149Trp	.	2334	0	1	DCLRE1B	DNA cross-link repair 1B [Source:HGNC Symbol@@@Acc:17641]	ENST00000369563	'3/4	deleterious(0.945)	probably_damaging(1)	deleterious(0)	17.34	0.772	0	<0.0001
c.1238T>C	p.Val413Ala	.	6064	0	1	DCLRE1B	DNA cross-link repair 1B [Source:HGNC Symbol@@@Acc:17641]	ENST00000369563	'4/4	neutral(0.015)	benign(0.001)	tolerated(0.41)	10.19	0.098	0.0001	<0.0001
c.194C>G	p.Ser65Cys	rs11102700	1234	0	1	DCLRE1B	DNA cross-link repair 1B [Source:HGNC Symbol@@@Acc:17641]	ENST00000369563	'2/4	deleterious(0.764)	probably_damaging(0.904)	deleterious(0.01)	18.19	0.28	0.0001	<0.0001
c.848A>T	p.Tyr283Phe	.	7560	1	0	DLX2	distal-less homeobox 2 [Source:HGNC Symbol@@@Acc:2915]	ENST00000234198	'3/3	deleterious(0.665)	possibly_damaging(0.762)	deleterious(0.02)	25.6	0.675	0	<0.0001
c.742C>T	p.Arg248Trp	.	7454	1	0	DLX2	distal-less homeobox 2 [Source:HGNC Symbol@@@Acc:2915]	ENST00000234198	'3/3	deleterious(0.742)	possibly_damaging(0.794)	deleterious(0)	21.2	0.625	0	0
c.697C>T	p.Pro233Ser	.	7409	1	0	DLX2	distal-less homeobox 2 [Source:HGNC Symbol@@@Acc:2915]	ENST00000234198	'3/3	neutral(0.167)	benign(0.341)	tolerated(0.16)	16.18	0.522	0	0
c.821C>T	p.Ser274Leu	.	7533	1	0	DLX2	distal-less homeobox 2 [Source:HGNC Symbol@@@Acc:2915]	ENST00000234198	'3/3	neutral(0.316)	benign(0.201)	tolerated(0.09)	19.9	0.353	0	<0.0001
c.764C>G	p.Pro255Arg	.	7476	1	0	DLX2	distal-less homeobox 2 [Source:HGNC Symbol@@@Acc:2915]	ENST00000234198	'3/3	neutral(0.059)	benign(0.018)	tolerated(0.17)	9.643	0.254	0	0
c.315G>C	p.Lys105Asn	rs142362355	6018	2	2	DLX2	distal-less homeobox 2 [Source:HGNC Symbol@@@Acc:2915]	ENST00000234198	'1/3	deleterious(0.855)	probably_damaging(0.999)	deleterious(0.03)	19.25	0.574	0.0009	0.0006
c.580A>G	p.Thr194Ala	.	6775	0	1	DLX2	distal-less homeobox 2 [Source:HGNC Symbol@@@Acc:2915]	ENST00000234198	'2/3	deleterious(0.819)	probably_damaging(1)	tolerated(0.07)	32	0.872	0	0
c.46C>G	p.Gln16Glu	.	5749	0	1	DLX2	distal-less homeobox 2 [Source:HGNC Symbol@@@Acc:2915]	ENST00000234198	'1/3	neutral(0.324)	benign(0.027)	tolerated(0.06)	18.56	0.528	0	0
c.1609G>A	p.Ala537Thr	.	12731	1	0	DNAJC1	DnaJ (Hsp40) homolog, subfamily C, member 1 [Source:HGNC Symbol@@@Acc:20090]	ENST00000376980	'12/12	neutral(0.426)	possibly_damaging(0.545)	tolerated(0.15)	17.77	0.059	0	0
c.1444G>A	p.Glu482Lys	.	15310	1	0	DNAJC1	DnaJ (Hsp40) homolog, subfamily C, member 1 [Source:HGNC Symbol@@@Acc:20090]	ENST00000376980	'11/12	neutral(0.304)	benign(0.065)	tolerated(0.08)	16.13	0.134	0	<0.0001
c.383T>C	p.Ile128Thr	.	105961	1	0	DNAJC1	DnaJ (Hsp40) homolog, subfamily C, member 1 [Source:HGNC Symbol@@@Acc:20090]	ENST00000376980	'4/12	deleterious(0.564)	benign(0.374)	deleterious(0)	16.24	0.442	0	<0.0001
c.1255G>C	p.Gly419Arg	rs200747447	15499	1	0	DNAJC1	DnaJ (Hsp40) homolog, subfamily C, member 1 [Source:HGNC Symbol@@@Acc:20090]	ENST00000376980	'11/12	neutral(0.011)	benign(0.048)	tolerated(0.52)	8.927	0.088	0	<0.0001
c.514T>G	p.Ser172Ala	rs202126351	106092	1	0	DNAJC1	DnaJ (Hsp40) homolog, subfamily C, member 1 [Source:HGNC Symbol@@@Acc:20090]	ENST00000376980	'4/12	neutral(0.426)	probably_damaging(0.982)	tolerated(0.91)	11.69	0.212	0.0001	<0.0001
c.1555C>A	p.Arg519Ser	rs17852856	15199	2	1	DNAJC1	DnaJ (Hsp40) homolog, subfamily C, member 1 [Source:HGNC Symbol@@@Acc:20090]	ENST00000376980	'11/12	deleterious(0.935)	probably_damaging(0.999)	deleterious(0)	20.8	0.558	<0.0001	0.0001
c.83G>C	p.Arg28Pro	.	23561	1	2	DNAJC1	DnaJ (Hsp40) homolog, subfamily C, member 1 [Source:HGNC Symbol@@@Acc:20090]	ENST00000376980	'1/12	.	unknown(0)	tolerated(0.34)	13.79	0.055	0	0
c.1487C>T	p.Pro496Leu	.	15267	0	1	DNAJC1	DnaJ (Hsp40) homolog, subfamily C, member 1 [Source:HGNC Symbol@@@Acc:20090]	ENST00000376980	'11/12	neutral(0.012)	benign(0.003)	tolerated(0.45)	5.665	0.062	0	<0.0001
c.1085G>A	p.Arg362Gln	rs200922053	61981	0	1	DNAJC1	DnaJ (Hsp40) homolog, subfamily C, member 1 [Source:HGNC Symbol@@@Acc:20090]	ENST00000376980	'9/12	deleterious(0.902)	probably_damaging(0.995)	deleterious(0)	31	0.703	0	<0.0001
c.1255G>A	p.Gly419Arg	.	15499	0	1	DNAJC1	DnaJ (Hsp40) homolog, subfamily C, member 1 [Source:HGNC Symbol@@@Acc:20090]	ENST00000376980	'11/12	neutral(0.011)	benign(0.048)	tolerated(0.52)	9.431	0.088	0	0
c.893C>T	p.Ser298Phe	.	138355	0	1	DNAJC1	DnaJ (Hsp40) homolog, subfamily C, member 1 [Source:HGNC Symbol@@@Acc:20090]	ENST00000376980	'8/12	neutral(0.453)	benign(0.287)	deleterious(0.03)	16.59	0.116	0	<0.0001
c.685A>C	p.Ile229Leu	.	108090	0	1	DNAJC1	DnaJ (Hsp40) homolog, subfamily C, member 1 [Source:HGNC Symbol@@@Acc:20090]	ENST00000376980	'6/12	neutral(0.351)	possibly_damaging(0.857)	tolerated(0.36)	28.6	0.164	0	0
c.86C>A	p.Thr29Lys	.	23564	0	1	DNAJC1	DnaJ (Hsp40) homolog, subfamily C, member 1 [Source:HGNC Symbol@@@Acc:20090]	ENST00000376980	'1/12	.	unknown(0)	tolerated(0.48)	12.79	0.052	0	0
c.1283C>T	p.Ser428Leu	.	104018	1	0	EBF1	early B-cell factor 1 [Source:HGNC Symbol@@@Acc:3126]	ENST00000313708	'13/16	neutral(0.244)	benign(0.052)	tolerated(0.15)	33	0.198	0	<0.0001
c.391A>G	p.Ile131Val	.	278566	1	3	EBF1	early B-cell factor 1 [Source:HGNC Symbol@@@Acc:3126]	ENST00000313708	'4/16	neutral(0.220)	possibly_damaging(0.539)	tolerated(0.24)	18.26	0.233	0.0001	<0.0001
c.514G>A	p.Ala172Thr	rs145918214	1478	1	0	ELL	elongation factor RNA polymerase II [Source:HGNC Symbol@@@Acc:23114]	ENST00000262809	'5/12	neutral(0.017)	benign(0.017)	tolerated(0.39)	3.036	0.035	0.0001	<0.0001
c.1748A>G	p.Lys583Arg	.	15105	1	0	ELL	elongation factor RNA polymerase II [Source:HGNC Symbol@@@Acc:23114]	ENST00000262809	'11/12	deleterious(0.690)	probably_damaging(0.92)	tolerated(0.07)	17.97	0.197	0	0
c.1860G>T	p.Trp620Cys	.	15572	1	0	ELL	elongation factor RNA polymerase II [Source:HGNC Symbol@@@Acc:23114]	ENST00000262809	'12/12	deleterious(0.811)	probably_damaging(0.915)	deleterious(0)	15.65	0.204	0	<0.0001
c.1032C>G	p.Phe344Leu	.	9420	1	0	ELL	elongation factor RNA polymerase II [Source:HGNC Symbol@@@Acc:23114]	ENST00000262809	'8/12	neutral(0.000)	benign(0.002)	tolerated(1)	1.136	0.052	0	0
c.1392C>G	p.Asp464Glu	.	9780	1	0	ELL	elongation factor RNA polymerase II [Source:HGNC Symbol@@@Acc:23114]	ENST00000262809	'8/12	neutral(0.000)	benign(0.001)	tolerated(1)	3.604	0.021	0.0002	0.0003
c.989T>C	p.Phe330Ser	.	9377	1	0	ELL	elongation factor RNA polymerase II [Source:HGNC Symbol@@@Acc:23114]	ENST00000262809	'8/12	deleterious(0.906)	probably_damaging(0.996)	deleterious(0)	26	0.383	0	0
c.1106C>T	p.Pro369Leu	.	9494	1	0	ELL	elongation factor RNA polymerase II [Source:HGNC Symbol@@@Acc:23114]	ENST00000262809	'8/12	neutral(0.020)	benign(0.002)	tolerated(0.36)	10.12	0.016	0	<0.0001
c.1382C>T	p.Ala461Val	.	9770	1	0	ELL	elongation factor RNA polymerase II [Source:HGNC Symbol@@@Acc:23114]	ENST00000262809	'8/12	neutral(0.029)	benign(0.003)	tolerated(0.3)	12.08	0.012	0	<0.0001
c.1276G>A	p.Gly426Ser	rs200447123	9664	1	1	ELL	elongation factor RNA polymerase II [Source:HGNC Symbol@@@Acc:23114]	ENST00000262809	'8/12	neutral(0.000)	benign(0.002)	tolerated(1)	3.151	0.016	0.0008	0.001
c.227C>T	p.Thr76Met	rs146396182	5545	0	1	ELL	elongation factor RNA polymerase II [Source:HGNC Symbol@@@Acc:23114]	ENST00000262809	'3/12	deleterious(0.718)	probably_damaging(0.918)	deleterious(0.04)	13.33	0.216	0.0001	<0.0001
c.709G>A	p.Ala237Thr	.	1283	0	1	ELL	elongation factor RNA polymerase II [Source:HGNC Symbol@@@Acc:23114]	ENST00000262809	'5/12	neutral(0.057)	benign(0.154)	tolerated(0.21)	11.96	0.016	0	0
c.581G>A	p.Ser194Asn	.	1411	0	1	ELL	elongation factor RNA polymerase II [Source:HGNC Symbol@@@Acc:23114]	ENST00000262809	'5/12	neutral(0.001)	benign(0.014)	tolerated(0.89)	0.005	0.095	0	0.0001
c.1156C>T	p.Pro386Ser	.	9544	0	1	ELL	elongation factor RNA polymerase II [Source:HGNC Symbol@@@Acc:23114]	ENST00000262809	'8/12	neutral(0.247)	possibly_damaging(0.692)	tolerated(0.93)	10.89	0.102	0	0
c.1028G>C	p.Arg343Thr	rs183750007	8711	2	0	EMID1	EMI domain containing 1 [Source:HGNC Symbol@@@Acc:18036]	ENST00000334018	'11/15	.	benign(0.125)	.	15.39	0.301	0	<0.0001
c.69G>C	p.Trp23Cys	.	19380	1	0	EMID1	EMI domain containing 1 [Source:HGNC Symbol@@@Acc:18036]	ENST00000334018	'1/15	.	probably_damaging(0.996)	.	15.73	0.622	0	0
c.386G>A	p.Arg129Gln	rs201794555	288	1	0	EMID1	EMI domain containing 1 [Source:HGNC Symbol@@@Acc:18036]	ENST00000334018	'4/15	.	benign(0.414)	.	16.17	0.253	0.0001	<0.0001
c.8G>A	p.Gly3Asp	.	19441	1	0	EMID1	EMI domain containing 1 [Source:HGNC Symbol@@@Acc:18036]	ENST00000334018	'1/15	.	probably_damaging(0.998)	.	21	0.368	0	0
c.155G>A	p.Gly52Asp	.	10508	1	0	EMID1	EMI domain containing 1 [Source:HGNC Symbol@@@Acc:18036]	ENST00000334018	'2/15	.	probably_damaging(0.999)	.	23.9	0.565	0.0001	0.0002
c.105C>A	p.Asn35Lys	.	10558	1	0	EMID1	EMI domain containing 1 [Source:HGNC Symbol@@@Acc:18036]	ENST00000334018	'2/15	.	probably_damaging(0.996)	.	18.68	0.499	0	0
c.247G>T	p.Val83Leu	.	9929	1	0	EMID1	EMI domain containing 1 [Source:HGNC Symbol@@@Acc:18036]	ENST00000334018	'3/15	.	probably_damaging(0.989)	.	22.8	0.194	0	0
c.16G>T	p.Ala6Ser	.	19433	1	0	EMID1	EMI domain containing 1 [Source:HGNC Symbol@@@Acc:18036]	ENST00000334018	'1/15	.	probably_damaging(0.976)	.	21.7	0.258	0	0
c.73A>G	p.Ile25Val	.	19376	1	0	EMID1	EMI domain containing 1 [Source:HGNC Symbol@@@Acc:18036]	ENST00000334018	'1/15	.	benign(0)	.	0.109	0.132	0	0
c.706C>T	p.Arg236Trp	.	6798	1	0	EMID1	EMI domain containing 1 [Source:HGNC Symbol@@@Acc:18036]	ENST00000334018	'8/15	.	benign(0.336)	.	19.56	0.322	0	<0.0001
c.1316G>A	p.Arg439Gln	.	33441	0	1	EMID1	EMI domain containing 1 [Source:HGNC Symbol@@@Acc:18036]	ENST00000334018	'15/15	.	benign(0.022)	.	15.66	0.155	<0.0001	<0.0001
c.867C>G	p.His289Gln	.	7935	0	1	EMID1	EMI domain containing 1 [Source:HGNC Symbol@@@Acc:18036]	ENST00000334018	'9/15	.	possibly_damaging(0.797)	.	16.98	0.037	0	0.0001
c.388C>A	p.Pro130Thr	.	286	0	1	EMID1	EMI domain containing 1 [Source:HGNC Symbol@@@Acc:18036]	ENST00000334018	'4/15	.	probably_damaging(0.999)	.	21.5	0.322	0	0
c.356C>T	p.Ser119Leu	rs138230613	318	0	1	EMID1	EMI domain containing 1 [Source:HGNC Symbol@@@Acc:18036]	ENST00000334018	'4/15	.	benign(0.21)	.	14.14	0.153	0.0002	0.0008
c.1072C>T	p.Arg358Trp	.	8860	0	1	EMID1	EMI domain containing 1 [Source:HGNC Symbol@@@Acc:18036]	ENST00000334018	'12/15	.	possibly_damaging(0.672)	.	19.12	0.434	0	0
c.8G>T	p.Gly3Val	.	19441	0	1	EMID1	EMI domain containing 1 [Source:HGNC Symbol@@@Acc:18036]	ENST00000334018	'1/15	.	probably_damaging(0.998)	.	14.6	0.394	0	0
c.1295G>A	p.Arg432Gln	rs138347786	33420	0	2	EMID1	EMI domain containing 1 [Source:HGNC Symbol@@@Acc:18036]	ENST00000334018	'15/15	.	benign(0.022)	.	17.68	0.124	<0.0001	<0.0001
c.17G>A	p.Arg6His	rs200315720	468444	0	2	EPB41L5	erythrocyte membrane protein band 4.1 like 5 [Source:HGNC Symbol@@@Acc:19819]	ENST00000263713	'2/25	deleterious(0.892)	probably_damaging(0.992)	deleterious(0)	25.9	0.609	0.0001	0.0001
c.40A>G	p.Met14Val	.	468421	0	1	EPB41L5	erythrocyte membrane protein band 4.1 like 5 [Source:HGNC Symbol@@@Acc:19819]	ENST00000263713	'2/25	neutral(0.301)	benign(0.023)	tolerated(0.08)	12.23	0.217	0.0001	0.0001
c.70C>G	p.Arg24Gly	.	468391	1	0	EPB41L5	erythrocyte membrane protein band 4.1 like 5 [Source:HGNC Symbol@@@Acc:19819]	ENST00000263713	'2/25	neutral(0.330)	benign(0.092)	tolerated(0.06)	13.81	0.604	0	0
c.445A>G	p.Ser149Gly	rs142422436	412032	0	1	EPB41L5	erythrocyte membrane protein band 4.1 like 5 [Source:HGNC Symbol@@@Acc:19819]	ENST00000263713	'6/25	deleterious(0.823)	probably_damaging(0.975)	deleterious(0.01)	20.2	0.653	0	<0.0001
c.1099T>C	p.Phe367Leu	.	395935	1	0	EPB41L5	erythrocyte membrane protein band 4.1 like 5 [Source:HGNC Symbol@@@Acc:19819]	ENST00000263713	'13/25	deleterious(0.719)	probably_damaging(0.953)	tolerated(0.06)	31	0.781	0	0
c.1208A>G	p.Asn403Ser	.	387272	0	1	EPB41L5	erythrocyte membrane protein band 4.1 like 5 [Source:HGNC Symbol@@@Acc:19819]	ENST00000263713	'15/25	neutral(0.015)	benign(0.002)	tolerated(0.41)	11.93	0.196	0	0.0001
c.1261A>G	p.Ile421Val	.	386807	1	1	EPB41L5	erythrocyte membrane protein band 4.1 like 5 [Source:HGNC Symbol@@@Acc:19819]	ENST00000263713	'16/25	neutral(0.000)	benign(0.001)	tolerated(1)	0.005	0.131	0	0.0001
c.1327G>T	p.Asp443Tyr	rs190257415	386741	1	0	EPB41L5	erythrocyte membrane protein band 4.1 like 5 [Source:HGNC Symbol@@@Acc:19819]	ENST00000263713	'16/25	deleterious(0.789)	possibly_damaging(0.884)	deleterious(0)	17.39	0.673	0	<0.0001
c.1361T>C	p.Leu454Pro	.	359834	3	0	EPB41L5	erythrocyte membrane protein band 4.1 like 5 [Source:HGNC Symbol@@@Acc:19819]	ENST00000263713	'17/25	neutral(0.044)	benign(0.01)	tolerated(0.21)	6.703	0.385	0	<0.0001
c.1628G>A	p.Cys543Tyr	.	344514	1	0	EPB41L5	erythrocyte membrane protein band 4.1 like 5 [Source:HGNC Symbol@@@Acc:19819]	ENST00000263713	'19/25	neutral(0.296)	benign(0.007)	tolerated(0.09)	10.23	0.171	0	0
c.1991G>A	p.Arg664Gln	.	320051	0	1	EPB41L5	erythrocyte membrane protein band 4.1 like 5 [Source:HGNC Symbol@@@Acc:19819]	ENST00000263713	'23/25	deleterious(0.880)	probably_damaging(0.998)	deleterious(0.01)	21.2	0.574	0	<0.0001
c.2003C>T	p.Pro668Leu	.	320039	0	1	EPB41L5	erythrocyte membrane protein band 4.1 like 5 [Source:HGNC Symbol@@@Acc:19819]	ENST00000263713	'23/25	deleterious(0.919)	probably_damaging(0.998)	deleterious(0)	21.4	0.656	0	<0.0001
c.2044A>G	p.Met682Val	rs150011085	319629	0	1	EPB41L5	erythrocyte membrane protein band 4.1 like 5 [Source:HGNC Symbol@@@Acc:19819]	ENST00000263713	'24/25	neutral(0.000)	benign(0)	tolerated(1)	0.054	0.128	0.0003	0.0006
c.284G>A	p.Gly95Glu	.	180966	1	0	ESR1	estrogen receptor 1 [Source:HGNC Symbol@@@Acc:3467]	ENST00000440973	'3/10	deleterious(0.535)	possibly_damaging(0.694)	tolerated(0.1)	17.52	0.168	0	0.0001
c.325A>G	p.Met109Val	.	181007	1	0	ESR1	estrogen receptor 1 [Source:HGNC Symbol@@@Acc:3467]	ENST00000440973	'3/10	neutral(0.000)	benign(0.001)	tolerated(1)	1.728	0.04	0	0
c.1705G>A	p.Ala569Thr	rs199967983	471653	1	0	ESR1	estrogen receptor 1 [Source:HGNC Symbol@@@Acc:3467]	ENST00000440973	'10/10	neutral(0.013)	benign(0.004)	tolerated(0.43)	3.953	0.195	0.0002	0.0002
c.647A>G	p.His216Arg	.	253428	0	1	ESR1	estrogen receptor 1 [Source:HGNC Symbol@@@Acc:3467]	ENST00000440973	'5/10	deleterious(0.896)	probably_damaging(0.999)	deleterious(0.01)	17.89	0.548	0	<0.0001
c.1597G>C	p.Val533Leu	.	471545	0	1	ESR1	estrogen receptor 1 [Source:HGNC Symbol@@@Acc:3467]	ENST00000440973	'10/10	neutral(0.388)	benign(0.288)	tolerated(0.08)	17.15	0.408	0	0
c.244C>A	p.Pro82Thr	.	180926	0	1	ESR1	estrogen receptor 1 [Source:HGNC Symbol@@@Acc:3467]	ENST00000440973	'3/10	neutral(0.297)	benign(0.012)	tolerated(0.09)	13.56	0.101	0	0
c.1697G>A	p.Ser566Asn	rs201930065	471645	0	1	ESR1	estrogen receptor 1 [Source:HGNC Symbol@@@Acc:3467]	ENST00000440973	'10/10	neutral(0.012)	benign(0.004)	tolerated(0.46)	6.782	0.176	0	<0.0001
c.1174G>A	p.Val392Ile	.	384503	0	2	ESR1	estrogen receptor 1 [Source:HGNC Symbol@@@Acc:3467]	ENST00000440973	'7/10	neutral(0.007)	benign(0.012)	tolerated(0.57)	8.324	0.323	0	0.0001
c.2215G>T	p.Asp739Tyr	.	94033	1	0	FGFR2	fibroblast growth factor receptor 2 [Source:HGNC Symbol@@@Acc:3689]	ENST00000457416	'17/18	deleterious(0.570)	possibly_damaging(0.641)	deleterious(0.05)	28.7	0.88	0	0
c.1280G>A	p.Arg427Lys	.	62693	1	0	FGFR2	fibroblast growth factor receptor 2 [Source:HGNC Symbol@@@Acc:3689]	ENST00000457416	'9/18	neutral(0.074)	benign(0.167)	tolerated(0.17)	25.5	0.584	0	0
c.1112C>G	p.Thr371Arg	.	62525	1	0	FGFR2	fibroblast growth factor receptor 2 [Source:HGNC Symbol@@@Acc:3689]	ENST00000457416	'9/18	neutral(0.011)	benign(0.003)	tolerated(0.47)	9.139	0.18	0	0
c.377A>C	p.Asp126Ala	.	13241	1	0	FGFR2	fibroblast growth factor receptor 2 [Source:HGNC Symbol@@@Acc:3689]	ENST00000457416	'4/18	deleterious(0.674)	possibly_damaging(0.893)	tolerated(0.06)	17.38	0.826	0	0
c.2402C>T	p.Pro801Leu	.	97896	0	1	FGFR2	fibroblast growth factor receptor 2 [Source:HGNC Symbol@@@Acc:3689]	ENST00000457416	'18/18	deleterious(0.607)	possibly_damaging(0.713)	deleterious(0.04)	24.7	0.363	0	0.0001
c.1102A>G	p.Lys368Glu	.	62515	0	1	FGFR2	fibroblast growth factor receptor 2 [Source:HGNC Symbol@@@Acc:3689]	ENST00000457416	'9/18	neutral(0.000)	benign(0.002)	tolerated(1)	3.259	0.232	0	<0.0001
c.2314G>A	p.Asp772Asn	.	97808	0	1	FGFR2	fibroblast growth factor receptor 2 [Source:HGNC Symbol@@@Acc:3689]	ENST00000457416	'18/18	deleterious(0.619)	possibly_damaging(0.52)	deleterious(0)	29.7	0.704	0	0
c.1777C>T	p.Arg593Cys	rs141929882	81199	0	1	FGFR2	fibroblast growth factor receptor 2 [Source:HGNC Symbol@@@Acc:3689]	ENST00000457416	'13/18	neutral(0.367)	benign(0.04)	deleterious(0.03)	14.7	0.716	0.0003	0.0002
c.436C>A	p.Leu146Met	rs182784714	4798	4	0	FTO	fat mass and obesity associated [Source:HGNC Symbol@@@Acc:24678]	ENST00000471389	'3/9	deleterious(0.865)	probably_damaging(1)	deleterious(0.03)	17.36	0.539	0.0001	0.0004
c.287G>A	p.Arg96His	rs139577103	4649	1	0	FTO	fat mass and obesity associated [Source:HGNC Symbol@@@Acc:24678]	ENST00000471389	'3/9	deleterious(0.945)	probably_damaging(1)	deleterious(0)	34	0.918	0.0002	0.0001
c.965G>A	p.Arg322Gln	.	52477	1	0	FTO	fat mass and obesity associated [Source:HGNC Symbol@@@Acc:24678]	ENST00000471389	'5/9	deleterious(0.748)	probably_damaging(0.913)	deleterious(0.02)	26.9	0.842	0	<0.0001
c.1017G>T	p.Gln339His	rs200895945	58507	1	0	FTO	fat mass and obesity associated [Source:HGNC Symbol@@@Acc:24678]	ENST00000471389	'6/9	neutral(0.297)	benign(0.01)	tolerated(0.09)	13.24	0.044	0	<0.0001
c.428A>G	p.Asn143Ser	rs147561986	4790	2	2	FTO	fat mass and obesity associated [Source:HGNC Symbol@@@Acc:24678]	ENST00000471389	'3/9	deleterious(0.911)	probably_damaging(0.997)	deleterious(0)	25.2	0.762	0.0005	0.0007
c.601G>A	p.Val201Ile	rs150450891	4963	1	2	FTO	fat mass and obesity associated [Source:HGNC Symbol@@@Acc:24678]	ENST00000471389	'3/9	neutral(0.366)	benign(0.188)	deleterious(0.04)	15.53	0.314	0.0008	0.0005
c.976T>A	p.Cys326Ser	.	58466	0	1	FTO	fat mass and obesity associated [Source:HGNC Symbol@@@Acc:24678]	ENST00000471389	'6/9	neutral(0.052)	benign(0.042)	tolerated(0.19)	14.27	0.382	0	0.0001
c.278C>G	p.Pro93Arg	rs151263395	4640	0	1	FTO	fat mass and obesity associated [Source:HGNC Symbol@@@Acc:24678]	ENST00000471389	'3/9	deleterious(0.760)	probably_damaging(1)	tolerated(0.12)	18.5	0.506	0.0002	0.0002
c.773A>G	p.Asp258Gly	.	22798	0	1	FTO	fat mass and obesity associated [Source:HGNC Symbol@@@Acc:24678]	ENST00000471389	'4/9	neutral(0.244)	possibly_damaging(0.613)	tolerated(0.28)	15.14	0.095	0.0001	0.0001
c.140C>G	p.Pro47Arg	.	4502	0	1	FTO	fat mass and obesity associated [Source:HGNC Symbol@@@Acc:24678]	ENST00000471389	'3/9	deleterious(0.571)	possibly_damaging(0.748)	tolerated(0.09)	18.39	0.288	0	0
c.247G>C	p.Val83Leu	.	4609	0	1	FTO	fat mass and obesity associated [Source:HGNC Symbol@@@Acc:24678]	ENST00000471389	'3/9	deleterious(0.499)	probably_damaging(0.995)	tolerated(0.23)	23.7	0.635	0	0.0001
c.358G>A	p.Val120Met	.	4720	0	1	FTO	fat mass and obesity associated [Source:HGNC Symbol@@@Acc:24678]	ENST00000471389	'3/9	neutral(0.060)	benign(0.055)	tolerated(0.18)	7.408	0.053	0	0.0001
c.667A>G	p.Met223Val	.	5029	0	1	FTO	fat mass and obesity associated [Source:HGNC Symbol@@@Acc:24678]	ENST00000471389	'3/9	deleterious(0.867)	probably_damaging(0.979)	deleterious(0)	22.4	0.843	0	<0.0001
c.951C>A	p.Asp317Glu	.	53194	1	0	HNF4G	hepatocyte nuclear factor 4, gamma [Source:HGNC Symbol@@@Acc:5026]	ENST00000396423	'8/10	neutral(0.060)	benign(0.125)	tolerated(0.2)	8.612	0.314	0	0
c.1067A>G	p.Asn356Ser	rs138897994	53310	1	0	HNF4G	hepatocyte nuclear factor 4, gamma [Source:HGNC Symbol@@@Acc:5026]	ENST00000396423	'8/10	neutral(0.000)	benign(0)	tolerated(0.92)	2.542	0.31	0.0001	0.0001
c.1057A>G	p.Lys353Glu	rs61755717	53300	1	0	HNF4G	hepatocyte nuclear factor 4, gamma [Source:HGNC Symbol@@@Acc:5026]	ENST00000396423	'8/10	neutral(0.052)	benign(0.043)	tolerated(0.19)	15.12	0.686	0	<0.0001
c.361A>C	p.Asn121His	.	45695	1	0	HNF4G	hepatocyte nuclear factor 4, gamma [Source:HGNC Symbol@@@Acc:5026]	ENST00000396423	'4/10	deleterious(0.867)	probably_damaging(0.979)	deleterious(0)	18.57	0.831	0.0001	0.0001
c.956G>C	p.Arg319Pro	.	53199	0	1	HNF4G	hepatocyte nuclear factor 4, gamma [Source:HGNC Symbol@@@Acc:5026]	ENST00000396423	'8/10	neutral(0.254)	possibly_damaging(0.621)	tolerated(0.24)	12.93	0.636	0	<0.0001
c.429G>T	p.Glu143Asp	.	58436	1	0	ITPR1	inositol 1,4,5-trisphosphate receptor, type 1 [Source:HGNC Symbol@@@Acc:6180]	ENST00000302640	'7/61	deleterious(0.793)	probably_damaging(0.991)	deleterious(0.04)	27.1	0.745	0	0
c.989G>A	p.Arg330Gln	rs201804963	42430	1	0	ITPR1	inositol 1,4,5-trisphosphate receptor, type 1 [Source:HGNC Symbol@@@Acc:6180]	ENST00000302640	'12/61	neutral(0.347)	benign(0.033)	tolerated(0.05)	16.07	0.358	0	0.0002
c.5098C>T	p.Pro1700Ser	.	24961	1	0	ITPR1	inositol 1,4,5-trisphosphate receptor, type 1 [Source:HGNC Symbol@@@Acc:6180]	ENST00000302640	'40/61	neutral(0.000)	benign(0.005)	tolerated(0.88)	5.542	0.348	0	0
c.4201G>A	p.Val1401Ile	.	6885	1	0	ITPR1	inositol 1,4,5-trisphosphate receptor, type 1 [Source:HGNC Symbol@@@Acc:6180]	ENST00000302640	'32/61	deleterious(0.707)	possibly_damaging(0.799)	deleterious(0.01)	35	0.651	0.0001	<0.0001
c.2520C>G	p.Phe840Leu	.	26281	1	0	ITPR1	inositol 1,4,5-trisphosphate receptor, type 1 [Source:HGNC Symbol@@@Acc:6180]	ENST00000302640	'21/61	neutral(0.266)	benign(0.07)	tolerated(0.12)	16.7	0.65	0	0
c.3038A>C	p.Gln1013Pro	.	19923	1	0	ITPR1	inositol 1,4,5-trisphosphate receptor, type 1 [Source:HGNC Symbol@@@Acc:6180]	ENST00000302640	'24/61	neutral(0.027)	benign(0)	tolerated(0.31)	10.45	0.07	0	0
c.3565G>A	p.Val1189Met	.	15477	1	0	ITPR1	inositol 1,4,5-trisphosphate receptor, type 1 [Source:HGNC Symbol@@@Acc:6180]	ENST00000302640	'29/61	deleterious(0.572)	possibly_damaging(0.798)	tolerated(0.11)	22.1	0.507	0	<0.0001
c.7160A>C	p.Tyr2387Ser	.	105609	1	0	ITPR1	inositol 1,4,5-trisphosphate receptor, type 1 [Source:HGNC Symbol@@@Acc:6180]	ENST00000302640	'54/61	deleterious(0.830)	probably_damaging(0.94)	deleterious(0)	19.53	0.868	0	0
c.7505C>T	p.Ala2502Val	.	112632	1	0	ITPR1	inositol 1,4,5-trisphosphate receptor, type 1 [Source:HGNC Symbol@@@Acc:6180]	ENST00000302640	'56/61	neutral(0.013)	benign(0.003)	tolerated(0.44)	1.938	0.116	0	0
c.1007T>C	p.Met336Thr	.	42412	1	0	ITPR1	inositol 1,4,5-trisphosphate receptor, type 1 [Source:HGNC Symbol@@@Acc:6180]	ENST00000302640	'12/61	neutral(0.005)	benign(0.007)	tolerated(0.58)	12.15	0.483	0	<0.0001
c.4457G>A	p.Ser1486Asn	.	684	1	0	ITPR1	inositol 1,4,5-trisphosphate receptor, type 1 [Source:HGNC Symbol@@@Acc:6180]	ENST00000302640	'34/61	neutral(0.026)	benign(0.043)	tolerated(0.33)	16.09	0.134	0.0001	0.0001
c.5332A>G	p.Met1778Val	.	34596	1	0	ITPR1	inositol 1,4,5-trisphosphate receptor, type 1 [Source:HGNC Symbol@@@Acc:6180]	ENST00000302640	'43/61	neutral(0.024)	benign(0)	tolerated(0.32)	6.538	0.196	0	0
c.5717G>A	p.Arg1906Gln	.	67956	1	0	ITPR1	inositol 1,4,5-trisphosphate receptor, type 1 [Source:HGNC Symbol@@@Acc:6180]	ENST00000302640	'45/61	neutral(0.037)	benign(0.27)	tolerated(0.53)	13.22	0.364	0.0001	0.0001
c.2687C>T	p.Ala896Val	rs201519806	25390	1	1	ITPR1	inositol 1,4,5-trisphosphate receptor, type 1 [Source:HGNC Symbol@@@Acc:6180]	ENST00000302640	'22/61	neutral(0.030)	benign(0.024)	tolerated(0.3)	12.8	0.215	<0.0001	0.0003
c.7429G>A	p.Gly2477Ser	rs187571979	112556	1	1	ITPR1	inositol 1,4,5-trisphosphate receptor, type 1 [Source:HGNC Symbol@@@Acc:6180]	ENST00000302640	'56/61	neutral(0.000)	benign(0.008)	tolerated(0.91)	7.934	0.247	0.0001	0.0001
c.4376C>T	p.Thr1459Ile	rs188558398	765	1	2	ITPR1	inositol 1,4,5-trisphosphate receptor, type 1 [Source:HGNC Symbol@@@Acc:6180]	ENST00000302640	'34/61	neutral(0.457)	possibly_damaging(0.598)	tolerated(0.14)	19.16	0.31	0.0007	0.001
c.8203A>G	p.Met2735Val	rs201934670	145605	1	2	ITPR1	inositol 1,4,5-trisphosphate receptor, type 1 [Source:HGNC Symbol@@@Acc:6180]	ENST00000302640	'61/61	neutral(0.003)	benign(0.007)	tolerated(0.64)	3.49	0.378	0	0
c.2143G>A	p.Val715Ile	.	29681	0	1	ITPR1	inositol 1,4,5-trisphosphate receptor, type 1 [Source:HGNC Symbol@@@Acc:6180]	ENST00000302640	'19/61	neutral(0.009)	benign(0.005)	tolerated(0.51)	12.46	0.249	0.0001	0.0001
c.5079G>C	p.Leu1693Phe	.	16796	0	1	ITPR1	inositol 1,4,5-trisphosphate receptor, type 1 [Source:HGNC Symbol@@@Acc:6180]	ENST00000302640	'39/61	neutral(0.004)	benign(0.012)	tolerated(0.63)	12.63	0.317	0	0
c.5352T>G	p.Ser1784Arg	.	34616	0	1	ITPR1	inositol 1,4,5-trisphosphate receptor, type 1 [Source:HGNC Symbol@@@Acc:6180]	ENST00000302640	'43/61	deleterious(0.590)	possibly_damaging(0.598)	deleterious(0.02)	14.64	0.695	0.0001	0.0001
c.3892G>A	p.Gly1298Ser	.	9339	0	1	ITPR1	inositol 1,4,5-trisphosphate receptor, type 1 [Source:HGNC Symbol@@@Acc:6180]	ENST00000302640	'31/61	deleterious(0.800)	probably_damaging(1)	tolerated(0.08)	29	0.824	0	<0.0001
c.6416C>T	p.Ala2139Val	.	82101	0	1	ITPR1	inositol 1,4,5-trisphosphate receptor, type 1 [Source:HGNC Symbol@@@Acc:6180]	ENST00000302640	'49/61	neutral(0.075)	benign(0.201)	tolerated(0.18)	13.75	0.482	0.0001	0.0001
c.6370C>G	p.Gln2124Glu	.	82055	0	1	ITPR1	inositol 1,4,5-trisphosphate receptor, type 1 [Source:HGNC Symbol@@@Acc:6180]	ENST00000302640	'49/61	deleterious(0.476)	benign(0.3)	deleterious(0.02)	27.4	0.734	0	0
c.2066G>C	p.Ser689Thr	.	29758	0	1	ITPR1	inositol 1,4,5-trisphosphate receptor, type 1 [Source:HGNC Symbol@@@Acc:6180]	ENST00000302640	'19/61	neutral(0.015)	benign(0.003)	tolerated(0.41)	13.77	0.346	<0.0001	0.0005
c.7432G>A	p.Glu2478Lys	.	112559	0	1	ITPR1	inositol 1,4,5-trisphosphate receptor, type 1 [Source:HGNC Symbol@@@Acc:6180]	ENST00000302640	'56/61	neutral(0.001)	benign(0.002)	tolerated(0.8)	11.9	0.422	0	<0.0001
c.5645A>G	p.Asp1882Gly	.	66084	0	1	ITPR1	inositol 1,4,5-trisphosphate receptor, type 1 [Source:HGNC Symbol@@@Acc:6180]	ENST00000302640	'44/61	neutral(0.046)	benign(0.073)	tolerated(0.23)	14.47	0.322	0	0
c.4198A>G	p.Ile1400Val	.	6888	0	1	ITPR1	inositol 1,4,5-trisphosphate receptor, type 1 [Source:HGNC Symbol@@@Acc:6180]	ENST00000302640	'32/61	deleterious(0.479)	probably_damaging(0.988)	tolerated(0.23)	17.43	0.546	0	0
c.3613G>A	p.Ala1205Thr	.	15429	0	1	ITPR1	inositol 1,4,5-trisphosphate receptor, type 1 [Source:HGNC Symbol@@@Acc:6180]	ENST00000302640	'29/61	deleterious(0.766)	probably_damaging(0.975)	deleterious(0.04)	21	0.709	0.0001	<0.0001
c.1526A>C	p.Gln509Pro	.	35437	0	1	ITPR1	inositol 1,4,5-trisphosphate receptor, type 1 [Source:HGNC Symbol@@@Acc:6180]	ENST00000302640	'16/61	deleterious(0.641)	possibly_damaging(0.665)	deleterious(0.01)	11.64	0.829	0	0
c.4421C>A	p.Thr1474Asn	.	720	0	1	ITPR1	inositol 1,4,5-trisphosphate receptor, type 1 [Source:HGNC Symbol@@@Acc:6180]	ENST00000302640	'34/61	deleterious(0.748)	probably_damaging(0.955)	deleterious(0.04)	21.5	0.402	0	0
c.4423G>A	p.Glu1475Lys	.	718	0	1	ITPR1	inositol 1,4,5-trisphosphate receptor, type 1 [Source:HGNC Symbol@@@Acc:6180]	ENST00000302640	'34/61	neutral(0.163)	possibly_damaging(0.479)	tolerated(0.62)	23.8	0.359	0	<0.0001
c.2905A>G	p.Ile969Val	.	23807	0	1	ITPR1	inositol 1,4,5-trisphosphate receptor, type 1 [Source:HGNC Symbol@@@Acc:6180]	ENST00000302640	'23/61	neutral(0.038)	benign(0.016)	tolerated(0.24)	10.85	0.343	0	0
c.7474G>A	p.Val2492Met	.	112601	0	1	ITPR1	inositol 1,4,5-trisphosphate receptor, type 1 [Source:HGNC Symbol@@@Acc:6180]	ENST00000302640	'56/61	neutral(0.292)	benign(0.207)	tolerated(0.11)	3.579	0.121	0	0
c.532C>T	p.Arg178Cys	.	102099	1	0	KAT5	K(lysine) acetyltransferase 5 [Source:HGNC Symbol@@@Acc:5275]	ENST00000341318	'4/13	neutral(0.345)	benign(0.004)	tolerated(0.05)	13.26	0.088	0	<0.0001
c.625G>A	p.Ala209Thr	.	101811	1	0	KAT5	K(lysine) acetyltransferase 5 [Source:HGNC Symbol@@@Acc:5275]	ENST00000341318	'6/13	neutral(0.004)	benign(0.008)	tolerated(0.59)	12.26	0.024	0	<0.0001
c.478G>C	p.Gly160Arg	.	102153	1	0	KAT5	K(lysine) acetyltransferase 5 [Source:HGNC Symbol@@@Acc:5275]	ENST00000341318	'4/13	neutral(0.050)	benign(0)	tolerated(0.19)	13.73	0.061	0	0.0001
c.79G>A	p.Val27Ile	rs149844051	103248	0	1	KAT5	K(lysine) acetyltransferase 5 [Source:HGNC Symbol@@@Acc:5275]	ENST00000341318	'1/13	neutral(0.042)	benign(0.24)	tolerated(0.38)	16.05	0.04	0.0003	0.0002
c.931C>T	p.Arg311Cys	.	100859	0	1	KAT5	K(lysine) acetyltransferase 5 [Source:HGNC Symbol@@@Acc:5275]	ENST00000341318	'7/13	neutral(0.429)	benign(0.234)	deleterious(0.01)	15.57	0.446	0	<0.0001
c.233C>T	p.Ala78Val	rs201694270	5797	2	0	KCNN4	potassium intermediate/small conductance calcium-activated channel, subfamily N, member 4 [Source:HGNC Symbol@@@Acc:6293]	ENST00000262888	'2/9	neutral(0.006)	benign(0.065)	tolerated(0.7)	9.867	0.292	<0.0001	0.0001
c.850G>A	p.Val284Met	rs202092056	12561	1	0	KCNN4	potassium intermediate/small conductance calcium-activated channel, subfamily N, member 4 [Source:HGNC Symbol@@@Acc:6293]	ENST00000262888	'5/9	deleterious(0.850)	probably_damaging(0.991)	deleterious(0.01)	22	0.31	0	<0.0001
c.953T>C	p.Val318Ala	.	12822	1	0	KCNN4	potassium intermediate/small conductance calcium-activated channel, subfamily N, member 4 [Source:HGNC Symbol@@@Acc:6293]	ENST00000262888	'6/9	deleterious(0.643)	possibly_damaging(0.578)	deleterious(0)	25.7	0.309	0	0
c.7G>A	p.Gly3Arg	rs199514640	1505	1	0	KCNN4	potassium intermediate/small conductance calcium-activated channel, subfamily N, member 4 [Source:HGNC Symbol@@@Acc:6293]	ENST00000262888	'1/9	.	unknown(0)	deleterious(0)	15.99	0.486	0.0001	0.0002
c.263T>G	p.Met88Arg	rs201220075	7748	3	3	KCNN4	potassium intermediate/small conductance calcium-activated channel, subfamily N, member 4 [Source:HGNC Symbol@@@Acc:6293]	ENST00000262888	'3/9	deleterious(0.782)	possibly_damaging(0.868)	deleterious(0)	20.7	0.839	0	0.0008
c.379T>C	p.Cys127Arg	.	7864	0	1	KCNN4	potassium intermediate/small conductance calcium-activated channel, subfamily N, member 4 [Source:HGNC Symbol@@@Acc:6293]	ENST00000262888	'3/9	neutral(0.033)	benign(0.11)	tolerated(0.33)	4.187	0.494	0.0001	<0.0001
c.2518C>T	p.Arg840Trp	rs146290853	100774	2	0	LGR6	leucine-rich repeat containing G protein-coupled receptor 6 [Source:HGNC Symbol@@@Acc:19719]	ENST00000367278	'18/18	deleterious(0.655)	possibly_damaging(0.742)	deleterious(0.02)	11.55	0.107	0.0001	<0.0001
c.2101G>A	p.Ala701Thr	.	100357	1	0	LGR6	leucine-rich repeat containing G protein-coupled receptor 6 [Source:HGNC Symbol@@@Acc:19719]	ENST00000367278	'18/18	deleterious(0.844)	probably_damaging(0.956)	deleterious(0)	21.4	0.622	0.0001	<0.0001
c.2291A>T	p.Glu764Val	rs146238534	100547	1	0	LGR6	leucine-rich repeat containing G protein-coupled receptor 6 [Source:HGNC Symbol@@@Acc:19719]	ENST00000367278	'18/18	deleterious(0.592)	possibly_damaging(0.744)	tolerated(0.07)	14.22	0.21	0.0001	<0.0001
c.1694G>A	p.Arg565His	.	99950	1	0	LGR6	leucine-rich repeat containing G protein-coupled receptor 6 [Source:HGNC Symbol@@@Acc:19719]	ENST00000367278	'18/18	deleterious(0.945)	probably_damaging(1)	deleterious(0)	32	0.923	0	0
c.1852C>G	p.Leu618Val	rs145718977	100108	1	0	LGR6	leucine-rich repeat containing G protein-coupled receptor 6 [Source:HGNC Symbol@@@Acc:19719]	ENST00000367278	'18/18	deleterious(0.911)	probably_damaging(0.997)	deleterious(0)	15.68	0.718	0.0002	0
c.2660G>A	p.Arg887Gln	rs151146799	100916	1	0	LGR6	leucine-rich repeat containing G protein-coupled receptor 6 [Source:HGNC Symbol@@@Acc:19719]	ENST00000367278	'18/18	neutral(0.001)	benign(0.001)	tolerated(0.8)	0.943	0.014	0.0006	0.0006
c.2200G>A	p.Val734Met	.	100456	1	0	LGR6	leucine-rich repeat containing G protein-coupled receptor 6 [Source:HGNC Symbol@@@Acc:19719]	ENST00000367278	'18/18	deleterious(0.911)	probably_damaging(0.997)	deleterious(0)	16.65	0.257	0	<0.0001
c.647A>G	p.His216Arg	.	62736	1	0	LGR6	leucine-rich repeat containing G protein-coupled receptor 6 [Source:HGNC Symbol@@@Acc:19719]	ENST00000367278	'6/18	deleterious(0.813)	probably_damaging(0.999)	tolerated(0.06)	21.1	0.519	0	0
c.26C>T	p.Ala9Val	.	24032	1	0	LGR6	leucine-rich repeat containing G protein-coupled receptor 6 [Source:HGNC Symbol@@@Acc:19719]	ENST00000367278	'1/18	.	unknown(0)	deleterious(0.05)	11.37	0.099	0	0
c.493C>T	p.Arg165Cys	rs148637417	58323	1	0	LGR6	leucine-rich repeat containing G protein-coupled receptor 6 [Source:HGNC Symbol@@@Acc:19719]	ENST00000367278	'5/18	deleterious(0.945)	probably_damaging(1)	deleterious(0)	24.7	0.565	<0.0001	<0.0001
c.1085A>G	p.Asn362Ser	.	87651	1	0	LGR6	leucine-rich repeat containing G protein-coupled receptor 6 [Source:HGNC Symbol@@@Acc:19719]	ENST00000367278	'12/18	deleterious(0.906)	probably_damaging(0.996)	deleterious(0)	21.9	0.55	0	0
c.2501T>C	p.Phe834Ser	.	100757	1	0	LGR6	leucine-rich repeat containing G protein-coupled receptor 6 [Source:HGNC Symbol@@@Acc:19719]	ENST00000367278	'18/18	neutral(0.321)	benign(0.032)	tolerated(0.07)	13.96	0.109	0	0
c.79C>A	p.Gln27Lys	.	23979	1	0	LGR6	leucine-rich repeat containing G protein-coupled receptor 6 [Source:HGNC Symbol@@@Acc:19719]	ENST00000367278	'1/18	.	unknown(0)	tolerated(1)	0.234	0.106	0	0
c.977G>A	p.Gly326Asp	rs146490901	85279	2	2	LGR6	leucine-rich repeat containing G protein-coupled receptor 6 [Source:HGNC Symbol@@@Acc:19719]	ENST00000367278	'10/18	deleterious(0.809)	probably_damaging(0.982)	deleterious(0.02)	18.71	0.367	0.0009	0.0006
c.1096G>A	p.Glu366Lys	.	87662	0	1	LGR6	leucine-rich repeat containing G protein-coupled receptor 6 [Source:HGNC Symbol@@@Acc:19719]	ENST00000367278	'12/18	neutral(0.204)	possibly_damaging(0.552)	tolerated(0.39)	19.96	0.094	0	0
c.632G>A	p.Ser211Asn	.	58462	0	1	LGR6	leucine-rich repeat containing G protein-coupled receptor 6 [Source:HGNC Symbol@@@Acc:19719]	ENST00000367278	'5/18	neutral(0.365)	benign(0.356)	tolerated(0.13)	17.51	0.148	0	0
c.14C>T	p.Pro5Leu	.	24044	0	1	LGR6	leucine-rich repeat containing G protein-coupled receptor 6 [Source:HGNC Symbol@@@Acc:19719]	ENST00000367278	'1/18	.	unknown(0)	tolerated(0.23)	2.699	0.047	0	0
c.2294C>G	p.Ala765Gly	.	100550	0	1	LGR6	leucine-rich repeat containing G protein-coupled receptor 6 [Source:HGNC Symbol@@@Acc:19719]	ENST00000367278	'18/18	neutral(0.017)	benign(0.017)	tolerated(0.39)	10.19	0.048	0.0001	<0.0001
c.2411C>T	p.Thr804Met	rs140358092	100667	0	1	LGR6	leucine-rich repeat containing G protein-coupled receptor 6 [Source:HGNC Symbol@@@Acc:19719]	ENST00000367278	'18/18	deleterious(0.832)	probably_damaging(0.982)	deleterious(0.01)	15.73	0.293	0.0001	<0.0001
c.661C>T	p.Arg221Cys	.	62750	0	1	LGR6	leucine-rich repeat containing G protein-coupled receptor 6 [Source:HGNC Symbol@@@Acc:19719]	ENST00000367278	'6/18	deleterious(0.841)	probably_damaging(0.953)	deleterious(0)	21.7	0.27	0	0
c.479T>C	p.Val160Ala	rs181774507	7647	3	0	LSP1	lymphocyte-specific protein 1 [Source:HGNC Symbol@@@Acc:6707]	ENST00000381775	'3/12	neutral(0.000)	benign(0)	tolerated(1)	4.039	0.039	0.0003	0.0004
c.131A>C	p.His44Pro	.	21170	1	0	LSP1	lymphocyte-specific protein 1 [Source:HGNC Symbol@@@Acc:6707]	ENST00000381775	'2/12	.	unknown(0)	.	8.429	0.052	0	0
c.379C>T	p.His127Tyr	.	20922	1	0	LSP1	lymphocyte-specific protein 1 [Source:HGNC Symbol@@@Acc:6707]	ENST00000381775	'2/12	neutral(0.406)	benign(0.001)	deleterious(0.01)	8.012	0.014	0	0
c.231G>T	p.Glu77Asp	.	21070	1	0	LSP1	lymphocyte-specific protein 1 [Source:HGNC Symbol@@@Acc:6707]	ENST00000381775	'2/12	.	unknown(0)	.	13.34	0.019	0	0.0007
c.407C>T	p.Ser136Phe	.	20894	1	0	LSP1	lymphocyte-specific protein 1 [Source:HGNC Symbol@@@Acc:6707]	ENST00000381775	'2/12	neutral(0.347)	benign(0.029)	deleterious(0.05)	8.343	0.043	0	0.0006
c.1354G>A	p.Gly452Arg	.	262	1	0	LSP1	lymphocyte-specific protein 1 [Source:HGNC Symbol@@@Acc:6707]	ENST00000381775	'11/12	deleterious(0.935)	probably_damaging(0.999)	deleterious(0)	27.1	0.523	0	<0.0001
c.619G>A	p.Glu207Lys	.	6300	1	0	LSP1	lymphocyte-specific protein 1 [Source:HGNC Symbol@@@Acc:6707]	ENST00000381775	'4/12	deleterious(0.867)	probably_damaging(0.996)	deleterious(0.01)	23	0.215	0	<0.0001
c.982G>T	p.Asp328Tyr	rs148262402	3489	1	1	LSP1	lymphocyte-specific protein 1 [Source:HGNC Symbol@@@Acc:6707]	ENST00000381775	'7/12	deleterious(0.892)	probably_damaging(0.992)	deleterious(0)	15.89	0.227	<0.0001	<0.0001
c.575T>C	p.Leu192Pro	rs144778074	7551	1	1	LSP1	lymphocyte-specific protein 1 [Source:HGNC Symbol@@@Acc:6707]	ENST00000381775	'3/12	deleterious(0.645)	possibly_damaging(0.842)	tolerated(0.06)	13.99	0.157	0.0006	0.0005
c.272C>T	p.Pro91Leu	.	21029	0	1	LSP1	lymphocyte-specific protein 1 [Source:HGNC Symbol@@@Acc:6707]	ENST00000381775	'2/12	.	unknown(0)	.	10.42	0.006	0	0
c.820G>A	p.Gly274Ser	.	4277	0	1	LSP1	lymphocyte-specific protein 1 [Source:HGNC Symbol@@@Acc:6707]	ENST00000381775	'5/12	neutral(0.021)	benign(0.016)	tolerated(0.36)	8.876	0.016	0	<0.0001
c.1042C>G	p.Pro348Ala	rs200748215	3253	0	1	LSP1	lymphocyte-specific protein 1 [Source:HGNC Symbol@@@Acc:6707]	ENST00000381775	'8/12	deleterious(0.713)	probably_damaging(0.982)	tolerated(0.1)	11.57	0.08	0.0002	0.0001
c.191G>A	p.Arg64Gln	.	21110	0	1	LSP1	lymphocyte-specific protein 1 [Source:HGNC Symbol@@@Acc:6707]	ENST00000381775	'2/12	.	unknown(0)	.	13.04	0.038	0	0
c.457G>A	p.Val153Met	rs148042410	7669	0	1	LSP1	lymphocyte-specific protein 1 [Source:HGNC Symbol@@@Acc:6707]	ENST00000381775	'3/12	deleterious(0.759)	possibly_damaging(0.896)	deleterious(0.01)	12.47	0.125	0.0001	0.0001
c.1063A>C	p.Ile355Leu	.	3232	0	1	LSP1	lymphocyte-specific protein 1 [Source:HGNC Symbol@@@Acc:6707]	ENST00000381775	'8/12	deleterious(0.536)	possibly_damaging(0.697)	tolerated(0.1)	15.68	0.282	0.0001	<0.0001
c.950C>T	p.Ser317Leu	.	3776	0	1	LSP1	lymphocyte-specific protein 1 [Source:HGNC Symbol@@@Acc:6707]	ENST00000381775	'6/12	neutral(0.465)	benign(0.376)	deleterious(0.05)	16.03	0.046	0	0
c.806G>A	p.Ser269Asn	rs200067113	4291	0	1	LSP1	lymphocyte-specific protein 1 [Source:HGNC Symbol@@@Acc:6707]	ENST00000381775	'5/12	neutral(0.048)	benign(0.076)	tolerated(0.22)	15.85	0.015	0	0.0001
c.853G>A	p.Ala285Thr	.	4244	0	1	LSP1	lymphocyte-specific protein 1 [Source:HGNC Symbol@@@Acc:6707]	ENST00000381775	'5/12	neutral(0.105)	benign(0.31)	tolerated(0.51)	14.14	0.015	<0.0001	<0.0001
c.1130G>A	p.Arg377His	rs147990493	1015	0	1	LSP1	lymphocyte-specific protein 1 [Source:HGNC Symbol@@@Acc:6707]	ENST00000381775	'9/12	deleterious(0.896)	probably_damaging(0.999)	deleterious(0.01)	17.51	0.208	0.0001	0.0001
c.642G>T	p.Gln214His	.	6277	0	1	LSP1	lymphocyte-specific protein 1 [Source:HGNC Symbol@@@Acc:6707]	ENST00000381775	'4/12	deleterious(0.785)	probably_damaging(0.997)	tolerated(0.07)	18.06	0.072	0	0
c.127C>A	p.Pro43Thr	rs200522804	21174	0	2	LSP1	lymphocyte-specific protein 1 [Source:HGNC Symbol@@@Acc:6707]	ENST00000381775	'2/12	.	unknown(0)	.	8.175	0.014	0	0.001
c.263C>T	p.Ser88Leu	.	79780	1	0	MAP3K1	mitogen-activated protein kinase kinase kinase 1, E3 ubiquitin protein ligase [Source:HGNC Symbol@@@Acc:6848]	ENST00000399503	'1/20	neutral(0.154)	benign(0.357)	tolerated(0.23)	16.09	0.039	0	0
c.4069C>A	p.Leu1357Ile	rs201715740	149962	1	0	MAP3K1	mitogen-activated protein kinase kinase kinase 1, E3 ubiquitin protein ligase [Source:HGNC Symbol@@@Acc:6848]	ENST00000399503	'17/20	deleterious(0.564)	possibly_damaging(0.534)	deleterious(0.02)	24.3	0.285	0.0002	0.0003
c.1091G>A	p.Arg364Gln	.	129339	1	0	MAP3K1	mitogen-activated protein kinase kinase kinase 1, E3 ubiquitin protein ligase [Source:HGNC Symbol@@@Acc:6848]	ENST00000399503	'5/20	neutral(0.465)	benign(0.207)	deleterious(0)	24.4	0.579	0	0
c.3275A>G	p.Asp1092Gly	.	146419	1	0	MAP3K1	mitogen-activated protein kinase kinase kinase 1, E3 ubiquitin protein ligase [Source:HGNC Symbol@@@Acc:6848]	ENST00000399503	'14/20	neutral(0.042)	benign(0.001)	tolerated(0.23)	11.16	0.097	0.0002	0.0001
c.2431A>G	p.Met811Val	rs189290632	145575	1	0	MAP3K1	mitogen-activated protein kinase kinase kinase 1, E3 ubiquitin protein ligase [Source:HGNC Symbol@@@Acc:6848]	ENST00000399503	'14/20	neutral(0.272)	benign(0.001)	tolerated(0.11)	9.777	0.098	0.0001	0.0002
c.1628A>T	p.His543Leu	.	136891	1	0	MAP3K1	mitogen-activated protein kinase kinase kinase 1, E3 ubiquitin protein ligase [Source:HGNC Symbol@@@Acc:6848]	ENST00000399503	'9/20	neutral(0.343)	benign(0.208)	tolerated(0.06)	18.45	0.371	0	0
c.2534G>A	p.Ser845Asn	.	145678	1	0	MAP3K1	mitogen-activated protein kinase kinase kinase 1, E3 ubiquitin protein ligase [Source:HGNC Symbol@@@Acc:6848]	ENST00000399503	'14/20	neutral(0.355)	benign(0.082)	deleterious(0.04)	16.31	0.098	0	<0.0001
c.3434C>A	p.Thr1145Lys	.	146578	1	0	MAP3K1	mitogen-activated protein kinase kinase kinase 1, E3 ubiquitin protein ligase [Source:HGNC Symbol@@@Acc:6848]	ENST00000399503	'14/20	neutral(0.413)	benign(0.098)	deleterious(0.01)	15.22	0.131	0	0
c.1187G>A	p.Arg396His	.	129807	1	0	MAP3K1	mitogen-activated protein kinase kinase kinase 1, E3 ubiquitin protein ligase [Source:HGNC Symbol@@@Acc:6848]	ENST00000399503	'6/20	deleterious(0.662)	possibly_damaging(0.794)	deleterious(0.03)	34	0.37	0	0
c.2665G>C	p.Val889Leu	rs56228802	145809	1	0	MAP3K1	mitogen-activated protein kinase kinase kinase 1, E3 ubiquitin protein ligase [Source:HGNC Symbol@@@Acc:6848]	ENST00000399503	'14/20	neutral(0.043)	benign(0.013)	tolerated(0.22)	3.8	0.025	0	<0.0001
c.1624A>G	p.Thr542Ala	.	136887	1	0	MAP3K1	mitogen-activated protein kinase kinase kinase 1, E3 ubiquitin protein ligase [Source:HGNC Symbol@@@Acc:6848]	ENST00000399503	'9/20	neutral(0.390)	benign(0.087)	deleterious(0.02)	15.5	0.121	0	0
c.443C>T	p.Ala148Val	.	79960	1	0	MAP3K1	mitogen-activated protein kinase kinase kinase 1, E3 ubiquitin protein ligase [Source:HGNC Symbol@@@Acc:6848]	ENST00000399503	'1/20	neutral(0.383)	benign(0.001)	deleterious(0.02)	16.25	0.111	0	0
c.83G>T	p.Gly28Val	.	79600	1	0	MAP3K1	mitogen-activated protein kinase kinase kinase 1, E3 ubiquitin protein ligase [Source:HGNC Symbol@@@Acc:6848]	ENST00000399503	'1/20	neutral(0.319)	benign(0)	tolerated(0.07)	14.39	0.1	0	0
c.22C>T	p.Arg8Cys	.	79539	1	0	MAP3K1	mitogen-activated protein kinase kinase kinase 1, E3 ubiquitin protein ligase [Source:HGNC Symbol@@@Acc:6848]	ENST00000399503	'1/20	.	unknown(0)	deleterious(0)	18.3	0.295	0	0
c.386C>T	p.Ala129Val	.	79903	1	0	MAP3K1	mitogen-activated protein kinase kinase kinase 1, E3 ubiquitin protein ligase [Source:HGNC Symbol@@@Acc:6848]	ENST00000399503	'1/20	neutral(0.272)	benign(0.004)	tolerated(0.11)	18.05	0.096	0	0
c.934A>T	p.Met312Leu	.	128777	4	1	MAP3K1	mitogen-activated protein kinase kinase kinase 1, E3 ubiquitin protein ligase [Source:HGNC Symbol@@@Acc:6848]	ENST00000399503	'4/20	neutral(0.004)	benign(0.012)	tolerated(0.64)	16.46	0.251	0	<0.0001
c.1912G>A	p.Val638Ile	rs202189340	139201	1	2	MAP3K1	mitogen-activated protein kinase kinase kinase 1, E3 ubiquitin protein ligase [Source:HGNC Symbol@@@Acc:6848]	ENST00000399503	'10/20	neutral(0.022)	benign(0.123)	tolerated(0.46)	13.35	0.029	0.0004	0.0003
c.1122G>A	p.Met374Ile	.	129370	0	1	MAP3K1	mitogen-activated protein kinase kinase kinase 1, E3 ubiquitin protein ligase [Source:HGNC Symbol@@@Acc:6848]	ENST00000399503	'5/20	neutral(0.364)	benign(0)	deleterious(0.03)	16.56	0.3	0.0001	<0.0001
c.3328G>A	p.Glu1110Lys	.	146472	0	1	MAP3K1	mitogen-activated protein kinase kinase kinase 1, E3 ubiquitin protein ligase [Source:HGNC Symbol@@@Acc:6848]	ENST00000399503	'14/20	neutral(0.418)	benign(0.141)	deleterious(0.01)	18.12	0.27	0	0
c.332C>T	p.Pro111Leu	.	79849	0	1	MAP3K1	mitogen-activated protein kinase kinase kinase 1, E3 ubiquitin protein ligase [Source:HGNC Symbol@@@Acc:6848]	ENST00000399503	'1/20	deleterious(0.762)	possibly_damaging(0.833)	deleterious(0)	20.6	0.031	0	0
c.2599G>A	p.Glu867Lys	.	145743	0	1	MAP3K1	mitogen-activated protein kinase kinase kinase 1, E3 ubiquitin protein ligase [Source:HGNC Symbol@@@Acc:6848]	ENST00000399503	'14/20	neutral(0.315)	benign(0.195)	tolerated(0.09)	12.45	0.216	0	<0.0001
c.620G>C	p.Arg207Thr	.	120681	0	1	MAP3K1	mitogen-activated protein kinase kinase kinase 1, E3 ubiquitin protein ligase [Source:HGNC Symbol@@@Acc:6848]	ENST00000399503	'2/20	deleterious(0.848)	probably_damaging(0.96)	deleterious(0)	21.9	0.326	0	<0.0001
c.614G>A	p.Arg205Lys	.	120675	0	1	MAP3K1	mitogen-activated protein kinase kinase kinase 1, E3 ubiquitin protein ligase [Source:HGNC Symbol@@@Acc:6848]	ENST00000399503	'2/20	neutral(0.300)	benign(0.002)	tolerated(0.08)	16.85	0.093	0	<0.0001
c.2012C>T	p.Ala671Val	rs201310278	142970	0	1	MAP3K1	mitogen-activated protein kinase kinase kinase 1, E3 ubiquitin protein ligase [Source:HGNC Symbol@@@Acc:6848]	ENST00000399503	'11/20	neutral(0.280)	benign(0.104)	tolerated(0.11)	18.5	0.12	0.0001	0.0001
c.3583A>G	p.Met1195Val	.	146727	0	1	MAP3K1	mitogen-activated protein kinase kinase kinase 1, E3 ubiquitin protein ligase [Source:HGNC Symbol@@@Acc:6848]	ENST00000399503	'14/20	neutral(0.013)	benign(0.014)	tolerated(0.44)	11.51	0.304	0	0.0001
c.1162C>G	p.Pro388Ala	rs61754765	342	3	0	MDM4	Mdm4 p53 binding protein homolog (mouse) [Source:HGNC Symbol@@@Acc:6974]	ENST00000367182	'11/11	deleterious(0.476)	probably_damaging(0.997)	tolerated(0.5)	14.06	0.088	0.0005	0.0008
c.1193C>T	p.Ala398Val	rs150420477	311	1	0	MDM4	Mdm4 p53 binding protein homolog (mouse) [Source:HGNC Symbol@@@Acc:6974]	ENST00000367182	'11/11	neutral(0.103)	benign(0.291)	tolerated(0.43)	16.55	0.123	0.0006	0.0002
c.1232G>A	p.Gly411Glu	.	272	1	0	MDM4	Mdm4 p53 binding protein homolog (mouse) [Source:HGNC Symbol@@@Acc:6974]	ENST00000367182	'11/11	neutral(0.320)	benign(0.015)	tolerated(0.07)	13.08	0.104	0	<0.0001
c.823G>T	p.Val275Leu	rs201166880	2916	1	0	MDM4	Mdm4 p53 binding protein homolog (mouse) [Source:HGNC Symbol@@@Acc:6974]	ENST00000367182	'10/11	neutral(0.025)	benign(0.01)	tolerated(0.32)	3.44	0.046	0.0001	<0.0001
c.1127C>T	p.Ala376Val	.	377	1	0	MDM4	Mdm4 p53 binding protein homolog (mouse) [Source:HGNC Symbol@@@Acc:6974]	ENST00000367182	'11/11	neutral(0.027)	benign(0.002)	tolerated(0.31)	7.94	0.008	0	<0.0001
c.260G>A	p.Arg87His	.	18923	0	1	MDM4	Mdm4 p53 binding protein homolog (mouse) [Source:HGNC Symbol@@@Acc:6974]	ENST00000367182	'4/11	deleterious(0.768)	probably_damaging(0.91)	deleterious(0.01)	26.3	0.159	0	0
c.371A>G	p.Gln124Arg	.	12256	0	1	MDM4	Mdm4 p53 binding protein homolog (mouse) [Source:HGNC Symbol@@@Acc:6974]	ENST00000367182	'6/11	neutral(0.021)	benign(0.196)	tolerated(0.64)	16.82	0.092	0	0
c.184G>C	p.Val62Leu	.	18999	0	1	MDM4	Mdm4 p53 binding protein homolog (mouse) [Source:HGNC Symbol@@@Acc:6974]	ENST00000367182	'4/11	neutral(0.001)	benign(0.017)	tolerated(1)	12.4	0.045	0	0
c.2371C>T	p.Pro791Ser	.	68414	3	0	MKL1	megakaryoblastic leukemia (translocation) 1 [Source:HGNC Symbol@@@Acc:14334]	ENST00000355630	'15/15	neutral(0.007)	benign(0.001)	tolerated(0.54)	10.91	0.07	0	0
c.1903G>T	p.Val635Phe	.	61694	1	0	MKL1	megakaryoblastic leukemia (translocation) 1 [Source:HGNC Symbol@@@Acc:14334]	ENST00000355630	'12/15	neutral(0.262)	benign(0.02)	tolerated(0.12)	9.402	0.051	0	0
c.1319G>A	p.Gly440Glu	.	61110	1	0	MKL1	megakaryoblastic leukemia (translocation) 1 [Source:HGNC Symbol@@@Acc:14334]	ENST00000355630	'12/15	deleterious(0.503)	probably_damaging(0.998)	tolerated(0.29)	17.26	0.273	0	0.0002
c.1237G>T	p.Ala413Ser	.	61028	1	0	MKL1	megakaryoblastic leukemia (translocation) 1 [Source:HGNC Symbol@@@Acc:14334]	ENST00000355630	'12/15	neutral(0.016)	benign(0.003)	tolerated(0.39)	3.998	0.004	0	0
c.1228T>C	p.Phe410Leu	.	61019	1	0	MKL1	megakaryoblastic leukemia (translocation) 1 [Source:HGNC Symbol@@@Acc:14334]	ENST00000355630	'12/15	neutral(0.004)	benign(0.048)	tolerated(0.83)	11.69	0.111	0	0
c.1603G>A	p.Glu535Lys	.	61394	1	0	MKL1	megakaryoblastic leukemia (translocation) 1 [Source:HGNC Symbol@@@Acc:14334]	ENST00000355630	'12/15	deleterious(0.877)	probably_damaging(0.985)	deleterious(0)	23.1	0.263	0	0.0001
c.1564G>A	p.Asp522Asn	rs201308820	61355	1	0	MKL1	megakaryoblastic leukemia (translocation) 1 [Source:HGNC Symbol@@@Acc:14334]	ENST00000355630	'12/15	deleterious(0.850)	probably_damaging(0.991)	deleterious(0.01)	31	0.245	0.0003	0.0006
c.2524G>A	p.Asp842Asn	rs148866820	68567	1	0	MKL1	megakaryoblastic leukemia (translocation) 1 [Source:HGNC Symbol@@@Acc:14334]	ENST00000355630	'15/15	deleterious(0.881)	probably_damaging(0.987)	deleterious(0)	24.2	0.232	<0.0001	0
c.341C>T	p.Ser114Phe	.	55887	1	0	MKL1	megakaryoblastic leukemia (translocation) 1 [Source:HGNC Symbol@@@Acc:14334]	ENST00000355630	'8/15	deleterious(0.892)	probably_damaging(0.992)	deleterious(0)	29.2	0.671	0	0
c.2437C>T	p.Arg813Cys	.	68480	1	0	MKL1	megakaryoblastic leukemia (translocation) 1 [Source:HGNC Symbol@@@Acc:14334]	ENST00000355630	'15/15	deleterious(0.892)	probably_damaging(0.992)	deleterious(0)	15.46	0.294	0	<0.0001
c.1300G>A	p.Ala434Thr	rs149045760	61091	1	0	MKL1	megakaryoblastic leukemia (translocation) 1 [Source:HGNC Symbol@@@Acc:14334]	ENST00000355630	'12/15	neutral(0.161)	benign(0.334)	tolerated(0.18)	14.01	0.09	0	0.0001
c.1720C>T	p.Pro574Ser	.	61511	1	0	MKL1	megakaryoblastic leukemia (translocation) 1 [Source:HGNC Symbol@@@Acc:14334]	ENST00000355630	'12/15	neutral(0.001)	benign(0.013)	tolerated(1)	4.887	0.078	0	0.0004
c.569C>T	p.Pro190Leu	rs200309955	56635	1	0	MKL1	megakaryoblastic leukemia (translocation) 1 [Source:HGNC Symbol@@@Acc:14334]	ENST00000355630	'9/15	neutral(0.041)	benign(0.134)	tolerated(0.29)	12.43	0.135	0.0002	0.0002
c.1593C>A	p.Asp531Glu	.	61384	1	0	MKL1	megakaryoblastic leukemia (translocation) 1 [Source:HGNC Symbol@@@Acc:14334]	ENST00000355630	'12/15	neutral(0.417)	probably_damaging(0.975)	tolerated(1)	10.75	0.145	0	<0.0001
c.1964C>T	p.Pro655Leu	.	61755	1	0	MKL1	megakaryoblastic leukemia (translocation) 1 [Source:HGNC Symbol@@@Acc:14334]	ENST00000355630	'12/15	deleterious(0.872)	probably_damaging(0.997)	deleterious(0.01)	21.3	0.175	0	<0.0001
c.1616G>A	p.Arg539His	.	61407	1	0	MKL1	megakaryoblastic leukemia (translocation) 1 [Source:HGNC Symbol@@@Acc:14334]	ENST00000355630	'12/15	deleterious(0.817)	probably_damaging(0.923)	deleterious(0)	23.4	0.304	0.0001	0.0001
c.1492G>A	p.Val498Met	rs199750225	61283	2	1	MKL1	megakaryoblastic leukemia (translocation) 1 [Source:HGNC Symbol@@@Acc:14334]	ENST00000355630	'12/15	neutral(0.059)	benign(0.018)	tolerated(0.17)	14.56	0.092	0.0002	0.0002
c.1780G>A	p.Ala594Thr	rs200833366	61571	2	1	MKL1	megakaryoblastic leukemia (translocation) 1 [Source:HGNC Symbol@@@Acc:14334]	ENST00000355630	'12/15	neutral(0.021)	benign(0.002)	tolerated(0.35)	13.69	0.058	0.0005	0.0009
c.1019C>T	p.Pro340Leu	rs150562993	59790	1	1	MKL1	megakaryoblastic leukemia (translocation) 1 [Source:HGNC Symbol@@@Acc:14334]	ENST00000355630	'11/15	neutral(0.261)	benign(0.002)	tolerated(0.12)	16.2	0.154	0.0005	0.0004
c.1421A>G	p.Asp474Gly	.	61212	1	1	MKL1	megakaryoblastic leukemia (translocation) 1 [Source:HGNC Symbol@@@Acc:14334]	ENST00000355630	'12/15	deleterious(0.850)	probably_damaging(0.991)	deleterious(0.01)	18.66	0.309	0	<0.0001
c.1349C>T	p.Thr450Met	.	61140	1	1	MKL1	megakaryoblastic leukemia (translocation) 1 [Source:HGNC Symbol@@@Acc:14334]	ENST00000355630	'12/15	deleterious(0.831)	probably_damaging(0.997)	deleterious(0.03)	19.77	0.267	0	0.0001
c.2628G>T	p.Met876Ile	rs146530131	68671	1	1	MKL1	megakaryoblastic leukemia (translocation) 1 [Source:HGNC Symbol@@@Acc:14334]	ENST00000355630	'15/15	neutral(0.241)	benign(0)	tolerated(0.15)	13.3	0.043	0.0003	0.0001
c.1235C>T	p.Ala412Val	rs199636804	61026	1	1	MKL1	megakaryoblastic leukemia (translocation) 1 [Source:HGNC Symbol@@@Acc:14334]	ENST00000355630	'12/15	neutral(0.002)	benign(0.03)	tolerated(1)	1.514	0.072	<0.0001	<0.0001
c.949A>T	p.Ser317Cys	.	59720	0	1	MKL1	megakaryoblastic leukemia (translocation) 1 [Source:HGNC Symbol@@@Acc:14334]	ENST00000355630	'11/15	neutral(0.286)	benign(0.007)	tolerated(0.1)	12.74	0.038	0	<0.0001
c.1378C>T	p.Arg460Cys	.	61169	0	1	MKL1	megakaryoblastic leukemia (translocation) 1 [Source:HGNC Symbol@@@Acc:14334]	ENST00000355630	'12/15	deleterious(0.796)	probably_damaging(0.946)	deleterious(0.01)	18.03	0.203	0	0.0001
c.1379G>A	p.Arg460His	rs140573764	61170	0	1	MKL1	megakaryoblastic leukemia (translocation) 1 [Source:HGNC Symbol@@@Acc:14334]	ENST00000355630	'12/15	deleterious(0.473)	probably_damaging(0.975)	tolerated(0.18)	14.94	0.116	0.0002	0.0001
c.1897G>A	p.Glu633Lys	rs186548971	61688	0	1	MKL1	megakaryoblastic leukemia (translocation) 1 [Source:HGNC Symbol@@@Acc:14334]	ENST00000355630	'12/15	neutral(0.031)	benign(0.028)	tolerated(0.29)	6.584	0.054	0	0.0002
c.2135C>T	p.Pro712Leu	.	62806	0	1	MKL1	megakaryoblastic leukemia (translocation) 1 [Source:HGNC Symbol@@@Acc:14334]	ENST00000355630	'13/15	neutral(0.319)	benign(0.224)	tolerated(0.09)	12.57	0.093	0	<0.0001
c.2435G>T	p.Gly812Val	rs201954672	68478	0	1	MKL1	megakaryoblastic leukemia (translocation) 1 [Source:HGNC Symbol@@@Acc:14334]	ENST00000355630	'15/15	deleterious(0.632)	possibly_damaging(0.646)	deleterious(0.01)	17.49	0.193	0	<0.0001
c.1340C>T	p.Thr447Met	.	61131	0	1	MKL1	megakaryoblastic leukemia (translocation) 1 [Source:HGNC Symbol@@@Acc:14334]	ENST00000355630	'12/15	deleterious(0.762)	probably_damaging(0.997)	tolerated(0.09)	15.22	0.16	0	0.0001
c.925C>T	p.Arg309Cys	rs149876356	59696	0	1	MKL1	megakaryoblastic leukemia (translocation) 1 [Source:HGNC Symbol@@@Acc:14334]	ENST00000355630	'11/15	deleterious(0.822)	probably_damaging(0.995)	deleterious(0.03)	19.59	0.229	0.0002	0.0001
c.875C>T	p.Pro292Leu	.	59376	0	1	MKL1	megakaryoblastic leukemia (translocation) 1 [Source:HGNC Symbol@@@Acc:14334]	ENST00000355630	'10/15	deleterious(0.919)	probably_damaging(0.998)	deleterious(0)	23.8	0.307	0	0
c.2288C>T	p.Ala763Val	rs200338788	68331	0	1	MKL1	megakaryoblastic leukemia (translocation) 1 [Source:HGNC Symbol@@@Acc:14334]	ENST00000355630	'15/15	neutral(0.010)	benign(0.008)	tolerated(0.5)	12.56	0.091	0	0.0001
c.572G>C	p.Ser191Thr	rs138863971	56638	0	2	MKL1	megakaryoblastic leukemia (translocation) 1 [Source:HGNC Symbol@@@Acc:14334]	ENST00000355630	'9/15	neutral(0.009)	benign(0.108)	tolerated(0.8)	7.061	0.081	0.0003	0.0002
c.1237G>A	p.Ala413Thr	.	49186	2	0	MUS81	MUS81 structure-specific endonuclease subunit [Source:HGNC Symbol@@@Acc:29814]	ENST00000308110	'12/16	neutral(0.283)	possibly_damaging(0.762)	tolerated(0.79)	15.86	0.115	<0.0001	<0.0001
c.1514C>T	p.Ala505Val	.	50225	1	0	MUS81	MUS81 structure-specific endonuclease subunit [Source:HGNC Symbol@@@Acc:29814]	ENST00000308110	'15/16	deleterious(0.482)	probably_damaging(0.993)	tolerated(0.28)	20.2	0.01	0	0
c.416G>C	p.Arg139Pro	.	46417	1	0	MUS81	MUS81 structure-specific endonuclease subunit [Source:HGNC Symbol@@@Acc:29814]	ENST00000308110	'4/16	deleterious(0.684)	probably_damaging(0.954)	tolerated(0.1)	16.17	0.199	0	<0.0001
c.877C>T	p.Arg293Trp	.	48043	1	0	MUS81	MUS81 structure-specific endonuclease subunit [Source:HGNC Symbol@@@Acc:29814]	ENST00000308110	'9/16	deleterious(0.886)	probably_damaging(0.99)	deleterious(0)	20.4	0.251	0	<0.0001
c.1066C>G	p.Leu356Val	.	48909	1	0	MUS81	MUS81 structure-specific endonuclease subunit [Source:HGNC Symbol@@@Acc:29814]	ENST00000308110	'11/16	deleterious(0.822)	probably_damaging(0.974)	deleterious(0.01)	15.04	0.32	0	<0.0001
c.836G>A	p.Arg279Gln	rs143145862	47905	1	0	MUS81	MUS81 structure-specific endonuclease subunit [Source:HGNC Symbol@@@Acc:29814]	ENST00000308110	'8/16	neutral(0.068)	benign(0.114)	tolerated(0.17)	16.99	0.052	<0.0001	<0.0001
c.112C>G	p.Arg38Gly	.	45271	1	1	MUS81	MUS81 structure-specific endonuclease subunit [Source:HGNC Symbol@@@Acc:29814]	ENST00000308110	'1/16	neutral(0.435)	benign(0.273)	deleterious(0.01)	18.15	0.12	0	0.0003
c.1538C>A	p.Pro513His	.	50249	0	1	MUS81	MUS81 structure-specific endonuclease subunit [Source:HGNC Symbol@@@Acc:29814]	ENST00000308110	'15/16	neutral(0.372)	benign(0.32)	tolerated(0.11)	14.72	0.038	0	0
c.113G>T	p.Arg38Leu	.	45272	0	1	MUS81	MUS81 structure-specific endonuclease subunit [Source:HGNC Symbol@@@Acc:29814]	ENST00000308110	'1/16	deleterious(0.532)	benign(0.393)	deleterious(0.01)	19.43	0.121	0	0.0001
c.1526C>A	p.Ala509Asp	.	50237	0	1	MUS81	MUS81 structure-specific endonuclease subunit [Source:HGNC Symbol@@@Acc:29814]	ENST00000308110	'15/16	neutral(0.181)	possibly_damaging(0.525)	tolerated(0.61)	12.95	0.073	0	0
c.1062C>G	p.Phe354Leu	rs201029879	48905	0	1	MUS81	MUS81 structure-specific endonuclease subunit [Source:HGNC Symbol@@@Acc:29814]	ENST00000308110	'11/16	neutral(0.364)	benign(0.167)	deleterious(0.04)	13.41	0.033	0	<0.0001
c.1385G>T	p.Gly462Val	.	49535	0	1	MUS81	MUS81 structure-specific endonuclease subunit [Source:HGNC Symbol@@@Acc:29814]	ENST00000308110	'13/16	deleterious(0.663)	possibly_damaging(0.714)	deleterious(0.01)	19.35	0.135	0	0
c.875A>G	p.Gln292Arg	rs146653927	48041	0	1	MUS81	MUS81 structure-specific endonuclease subunit [Source:HGNC Symbol@@@Acc:29814]	ENST00000308110	'9/16	neutral(0.056)	benign(0.004)	tolerated(0.18)	14.45	0.046	0.0003	0.0001
c.1073G>C	p.Arg358Pro	.	48916	0	1	MUS81	MUS81 structure-specific endonuclease subunit [Source:HGNC Symbol@@@Acc:29814]	ENST00000308110	'11/16	deleterious(0.811)	probably_damaging(0.963)	deleterious(0.01)	22.3	0.334	0	0
c.901C>T	p.Arg301Cys	rs145333207	48067	0	1	MUS81	MUS81 structure-specific endonuclease subunit [Source:HGNC Symbol@@@Acc:29814]	ENST00000308110	'9/16	deleterious(0.886)	probably_damaging(0.99)	deleterious(0)	18.75	0.359	<0.0001	<0.0001
c.749T>A	p.Leu250Gln	.	435791	1	0	NF2	neurofibromin 2 (merlin) [Source:HGNC Symbol@@@Acc:7773]	ENST00000338641	'8/16	deleterious(0.857)	probably_damaging(0.97)	deleterious(0)	31	0.861	0	0
c.1639G>A	p.Glu547Lys	rs199669486	456016	1	0	NF2	neurofibromin 2 (merlin) [Source:HGNC Symbol@@@Acc:7773]	ENST00000338641	'15/16	deleterious(0.565)	possibly_damaging(0.733)	tolerated(0.09)	29.7	0.741	0.0003	0.0003
c.1540A>G	p.Met514Val	rs201527155	452802	1	0	NF2	neurofibromin 2 (merlin) [Source:HGNC Symbol@@@Acc:7773]	ENST00000338641	'14/16	neutral(0.019)	benign(0.013)	tolerated(0.37)	14.01	0.656	0.0001	0.0002
c.1774T>C	p.Phe592Leu	.	469301	1	0	NF2	neurofibromin 2 (merlin) [Source:HGNC Symbol@@@Acc:7773]	ENST00000338641	'16/16	deleterious(0.807)	probably_damaging(0.958)	deleterious(0.01)	33	0.687	0	<0.0001
c.107A>G	p.Asn36Ser	.	378618	4	1	NF2	neurofibromin 2 (merlin) [Source:HGNC Symbol@@@Acc:7773]	ENST00000338641	'1/16	neutral(0.000)	benign(0.001)	tolerated(0.94)	18.44	0.158	0	<0.0001
c.613A>G	p.Met205Val	rs141629512	432715	3	1	NF2	neurofibromin 2 (merlin) [Source:HGNC Symbol@@@Acc:7773]	ENST00000338641	'7/16	deleterious(0.760)	possibly_damaging(0.897)	deleterious(0.01)	23	0.713	0.0001	0.0001
c.1439C>T	p.Thr480Met	rs145666157	449447	1	1	NF2	neurofibromin 2 (merlin) [Source:HGNC Symbol@@@Acc:7773]	ENST00000338641	'13/16	neutral(0.345)	benign(0.298)	tolerated(0.13)	15.31	0.215	0	0.0002
c.817A>G	p.Ile273Val	.	439509	0	1	NF2	neurofibromin 2 (merlin) [Source:HGNC Symbol@@@Acc:7773]	ENST00000338641	'9/16	neutral(0.338)	benign(0.195)	tolerated(0.07)	24.8	0.468	0	0
c.1468C>T	p.Pro490Ser	.	452730	0	1	NF2	neurofibromin 2 (merlin) [Source:HGNC Symbol@@@Acc:7773]	ENST00000338641	'14/16	neutral(0.000)	benign(0.003)	tolerated(1)	14.73	0.134	0	<0.0001
c.2780C>G	p.Pro927Arg	rs200873091	281667	2	0	NFRKB	nuclear factor related to kappaB binding protein [Source:HGNC Symbol@@@Acc:7802]	ENST00000524794	'21/25	neutral(0.418)	probably_damaging(0.945)	tolerated(0.3)	15.26	0.079	0	<0.0001
c.1616C>T	p.Thr539Met	.	286081	1	0	NFRKB	nuclear factor related to kappaB binding protein [Source:HGNC Symbol@@@Acc:7802]	ENST00000524794	'14/25	.	unknown(0)	deleterious(0)	19.46	0.414	0	<0.0001
c.203T>G	p.Leu68Arg	.	297492	1	0	NFRKB	nuclear factor related to kappaB binding protein [Source:HGNC Symbol@@@Acc:7802]	ENST00000524794	'2/25	.	unknown(0)	tolerated(0.37)	11.64	0.148	0	0
c.2972G>C	p.Gly991Ala	.	278853	1	0	NFRKB	nuclear factor related to kappaB binding protein [Source:HGNC Symbol@@@Acc:7802]	ENST00000524794	'22/25	deleterious(0.752)	possibly_damaging(0.886)	deleterious(0.01)	24.2	0.51	0	0
c.1419T>G	p.Phe473Leu	.	290208	1	0	NFRKB	nuclear factor related to kappaB binding protein [Source:HGNC Symbol@@@Acc:7802]	ENST00000524794	'11/25	.	unknown(0)	tolerated(0.08)	19.6	0.536	0	<0.0001
c.1310C>G	p.Ser437Cys	.	290535	1	0	NFRKB	nuclear factor related to kappaB binding protein [Source:HGNC Symbol@@@Acc:7802]	ENST00000524794	'10/25	.	unknown(0)	tolerated(0.06)	18.76	0.124	0	<0.0001
c.1691G>A	p.Arg564His	.	285577	1	0	NFRKB	nuclear factor related to kappaB binding protein [Source:HGNC Symbol@@@Acc:7802]	ENST00000524794	'15/25	.	unknown(0)	deleterious(0)	28.2	0.417	0	<0.0001
c.1515G>T	p.Glu505Asp	.	287213	1	0	NFRKB	nuclear factor related to kappaB binding protein [Source:HGNC Symbol@@@Acc:7802]	ENST00000524794	'12/25	.	unknown(0)	tolerated(0.56)	13.4	0.072	0	<0.0001
c.1306A>G	p.Ser436Gly	.	290539	1	0	NFRKB	nuclear factor related to kappaB binding protein [Source:HGNC Symbol@@@Acc:7802]	ENST00000524794	'10/25	.	unknown(0)	tolerated(0.22)	17.37	0.142	0	<0.0001
c.611G>A	p.Arg204His	.	294228	1	0	NFRKB	nuclear factor related to kappaB binding protein [Source:HGNC Symbol@@@Acc:7802]	ENST00000524794	'4/25	.	unknown(0)	deleterious(0)	25.3	0.701	0	<0.0001
c.3443C>A	p.Thr1148Asn	.	278382	1	0	NFRKB	nuclear factor related to kappaB binding protein [Source:HGNC Symbol@@@Acc:7802]	ENST00000524794	'22/25	neutral(0.221)	possibly_damaging(0.627)	tolerated(0.66)	15.66	0.053	0	0
c.1106C>T	p.Ala369Val	.	291227	1	0	NFRKB	nuclear factor related to kappaB binding protein [Source:HGNC Symbol@@@Acc:7802]	ENST00000524794	'8/25	.	unknown(0)	tolerated(0.28)	9.208	0.117	0	0
c.458A>G	p.Gln153Arg	.	295088	1	0	NFRKB	nuclear factor related to kappaB binding protein [Source:HGNC Symbol@@@Acc:7802]	ENST00000524794	'3/25	.	unknown(0)	tolerated(0.51)	15.89	0.249	0	<0.0001
c.500G>A	p.Arg167Gln	rs202178372	295046	1	0	NFRKB	nuclear factor related to kappaB binding protein [Source:HGNC Symbol@@@Acc:7802]	ENST00000524794	'3/25	.	unknown(0)	deleterious(0.05)	23.7	0.369	0.0001	0
c.3629C>A	p.Thr1210Lys	.	274686	1	0	NFRKB	nuclear factor related to kappaB binding protein [Source:HGNC Symbol@@@Acc:7802]	ENST00000524794	'23/25	deleterious(0.663)	possibly_damaging(0.627)	deleterious(0)	33	0.421	0	0
c.2663C>T	p.Thr888Met	rs137981370	281784	1	1	NFRKB	nuclear factor related to kappaB binding protein [Source:HGNC Symbol@@@Acc:7802]	ENST00000524794	'21/25	neutral(0.350)	benign(0.068)	deleterious(0.05)	14.66	0.099	0.0006	0.0009
c.503G>A	p.Ser168Asn	.	295043	0	1	NFRKB	nuclear factor related to kappaB binding protein [Source:HGNC Symbol@@@Acc:7802]	ENST00000524794	'3/25	.	unknown(0)	tolerated(0.36)	12.68	0.067	0	0
c.1331C>T	p.Ala444Val	.	290514	0	1	NFRKB	nuclear factor related to kappaB binding protein [Source:HGNC Symbol@@@Acc:7802]	ENST00000524794	'10/25	.	unknown(0)	tolerated(0.51)	10.68	0.069	0	<0.0001
c.2518G>C	p.Ala840Pro	.	282577	0	1	NFRKB	nuclear factor related to kappaB binding protein [Source:HGNC Symbol@@@Acc:7802]	ENST00000524794	'20/25	neutral(0.358)	possibly_damaging(0.87)	tolerated(0.36)	8.413	0.007	0	<0.0001
c.2942C>T	p.Pro981Leu	.	278883	0	1	NFRKB	nuclear factor related to kappaB binding protein [Source:HGNC Symbol@@@Acc:7802]	ENST00000524794	'22/25	neutral(0.413)	probably_damaging(0.919)	tolerated(0.21)	26.1	0.381	<0.0001	0
c.3854G>A	p.Arg1285His	.	273571	0	1	NFRKB	nuclear factor related to kappaB binding protein [Source:HGNC Symbol@@@Acc:7802]	ENST00000524794	'25/25	deleterious(0.696)	possibly_damaging(0.699)	deleterious(0)	35	0.259	0.0001	<0.0001
c.3861G>C	p.Gln1287His	.	273564	0	1	NFRKB	nuclear factor related to kappaB binding protein [Source:HGNC Symbol@@@Acc:7802]	ENST00000524794	'25/25	deleterious(0.582)	benign(0.423)	deleterious(0)	16.13	0.401	0	0
c.2291C>T	p.Pro764Leu	.	282901	0	1	NFRKB	nuclear factor related to kappaB binding protein [Source:HGNC Symbol@@@Acc:7802]	ENST00000524794	'19/25	.	unknown(0)	deleterious(0.03)	19.28	0.164	0	<0.0001
c.2282C>T	p.Ser761Phe	.	282910	0	1	NFRKB	nuclear factor related to kappaB binding protein [Source:HGNC Symbol@@@Acc:7802]	ENST00000524794	'19/25	.	unknown(0)	tolerated(0.09)	20.1	0.207	0	<0.0001
c.3385A>G	p.Thr1129Ala	rs201659689	278440	0	1	NFRKB	nuclear factor related to kappaB binding protein [Source:HGNC Symbol@@@Acc:7802]	ENST00000524794	'22/25	neutral(0.423)	possibly_damaging(0.51)	tolerated(0.13)	15.11	0.03	0	0.0001
c.3559G>A	p.Val1187Met	.	278266	0	1	NFRKB	nuclear factor related to kappaB binding protein [Source:HGNC Symbol@@@Acc:7802]	ENST00000524794	'22/25	deleterious(0.737)	possibly_damaging(0.781)	deleterious(0)	19.42	0.071	0	<0.0001
c.3062G>C	p.Gly1021Ala	.	278763	0	1	NFRKB	nuclear factor related to kappaB binding protein [Source:HGNC Symbol@@@Acc:7802]	ENST00000524794	'22/25	neutral(0.351)	possibly_damaging(0.886)	tolerated(0.59)	13.7	0.084	0	0
c.1933G>C	p.Val645Leu	rs150623834	182250	2	0	NRIP1	nuclear receptor interacting protein 1 [Source:HGNC Symbol@@@Acc:8001]	ENST00000400202	'3/3	neutral(0.004)	benign(0.011)	tolerated(0.64)	1.318	0.047	0.0001	0.0001
c.2252T>G	p.Leu751Arg	.	182569	2	0	NRIP1	nuclear receptor interacting protein 1 [Source:HGNC Symbol@@@Acc:8001]	ENST00000400202	'3/3	deleterious(0.790)	probably_damaging(0.999)	tolerated(0.08)	16.02	0.191	0.0001	0.0001
c.80A>G	p.His27Arg	.	180397	1	0	NRIP1	nuclear receptor interacting protein 1 [Source:HGNC Symbol@@@Acc:8001]	ENST00000400202	'3/3	deleterious(0.889)	probably_damaging(0.991)	deleterious(0)	18.84	0.771	0	0
c.828G>T	p.Leu276Phe	.	181145	1	0	NRIP1	nuclear receptor interacting protein 1 [Source:HGNC Symbol@@@Acc:8001]	ENST00000400202	'3/3	deleterious(0.761)	probably_damaging(0.998)	tolerated(0.1)	15.58	0.184	0	0
c.2374G>A	p.Ala792Thr	rs148009661	182691	1	0	NRIP1	nuclear receptor interacting protein 1 [Source:HGNC Symbol@@@Acc:8001]	ENST00000400202	'3/3	neutral(0.000)	benign(0.001)	tolerated(1)	3.621	0.033	<0.0001	<0.0001
c.1856C>G	p.Ala619Gly	.	182173	1	0	NRIP1	nuclear receptor interacting protein 1 [Source:HGNC Symbol@@@Acc:8001]	ENST00000400202	'3/3	neutral(0.302)	benign(0.04)	tolerated(0.08)	10.47	0.034	0	<0.0001
c.3235G>T	p.Val1079Phe	rs140803495	183552	1	0	NRIP1	nuclear receptor interacting protein 1 [Source:HGNC Symbol@@@Acc:8001]	ENST00000400202	'3/3	deleterious(0.522)	possibly_damaging(0.635)	tolerated(0.08)	15.96	0.125	0.0006	0.0006
c.3337G>A	p.Glu1113Lys	.	183654	1	0	NRIP1	nuclear receptor interacting protein 1 [Source:HGNC Symbol@@@Acc:8001]	ENST00000400202	'3/3	deleterious(0.777)	probably_damaging(0.985)	tolerated(0.05)	23.4	0.196	0	0
c.293G>A	p.Arg98Gln	.	180610	1	0	NRIP1	nuclear receptor interacting protein 1 [Source:HGNC Symbol@@@Acc:8001]	ENST00000400202	'3/3	deleterious(0.812)	probably_damaging(0.992)	deleterious(0.03)	17.2	0.214	0	<0.0001
c.1318C>G	p.Pro440Ala	.	181635	1	0	NRIP1	nuclear receptor interacting protein 1 [Source:HGNC Symbol@@@Acc:8001]	ENST00000400202	'3/3	deleterious(0.906)	probably_damaging(0.996)	deleterious(0)	20.2	0.499	0	0
c.2201G>A	p.Arg734Lys	rs147293713	182518	1	0	NRIP1	nuclear receptor interacting protein 1 [Source:HGNC Symbol@@@Acc:8001]	ENST00000400202	'3/3	neutral(0.001)	benign(0.006)	tolerated(0.84)	12.98	0.027	0.0006	0.0006
c.1915A>G	p.Met639Val	.	182232	1	0	NRIP1	nuclear receptor interacting protein 1 [Source:HGNC Symbol@@@Acc:8001]	ENST00000400202	'3/3	neutral(0.004)	benign(0.002)	tolerated(0.6)	0.05	0.044	0	0
c.3416C>T	p.Ala1139Val	rs199513515	183733	1	0	NRIP1	nuclear receptor interacting protein 1 [Source:HGNC Symbol@@@Acc:8001]	ENST00000400202	'3/3	neutral(0.032)	benign(0.003)	tolerated(0.28)	11.54	0.053	0	0
c.2779G>A	p.Ala927Thr	.	183096	1	0	NRIP1	nuclear receptor interacting protein 1 [Source:HGNC Symbol@@@Acc:8001]	ENST00000400202	'3/3	neutral(0.002)	benign(0.001)	tolerated(0.75)	11.17	0.069	0	0
c.2375C>T	p.Ala792Val	rs61755059	182692	2	1	NRIP1	nuclear receptor interacting protein 1 [Source:HGNC Symbol@@@Acc:8001]	ENST00000400202	'3/3	neutral(0.263)	benign(0.04)	tolerated(0.12)	15.28	0.117	0	0.0004
c.734G>C	p.Ser245Thr	rs139504918	181051	4	2	NRIP1	nuclear receptor interacting protein 1 [Source:HGNC Symbol@@@Acc:8001]	ENST00000400202	'3/3	deleterious(0.718)	probably_damaging(0.985)	tolerated(0.1)	16.62	0.173	0.0008	0.0007
c.781G>T	p.Val261Phe	.	181098	0	1	NRIP1	nuclear receptor interacting protein 1 [Source:HGNC Symbol@@@Acc:8001]	ENST00000400202	'3/3	deleterious(0.906)	probably_damaging(0.996)	deleterious(0)	22.5	0.341	0	0
c.668G>T	p.Gly223Val	.	180985	0	1	NRIP1	nuclear receptor interacting protein 1 [Source:HGNC Symbol@@@Acc:8001]	ENST00000400202	'3/3	deleterious(0.762)	probably_damaging(0.932)	deleterious(0.02)	13.05	0.066	0	0
c.1406A>G	p.Asn469Ser	rs146895033	181723	0	1	NRIP1	nuclear receptor interacting protein 1 [Source:HGNC Symbol@@@Acc:8001]	ENST00000400202	'3/3	neutral(0.380)	benign(0.165)	deleterious(0.03)	13.69	0.13	0.0006	0.0002
c.3367A>G	p.Ser1123Gly	.	183684	0	1	NRIP1	nuclear receptor interacting protein 1 [Source:HGNC Symbol@@@Acc:8001]	ENST00000400202	'3/3	neutral(0.011)	benign(0.002)	tolerated(0.49)	8.441	0.053	0	0
c.2933T>C	p.Ile978Thr	.	183250	0	1	NRIP1	nuclear receptor interacting protein 1 [Source:HGNC Symbol@@@Acc:8001]	ENST00000400202	'3/3	neutral(0.021)	benign(0.088)	tolerated(0.41)	11.9	0.038	0	0
c.2038G>T	p.Ala680Ser	.	182355	0	1	NRIP1	nuclear receptor interacting protein 1 [Source:HGNC Symbol@@@Acc:8001]	ENST00000400202	'3/3	neutral(0.024)	benign(0.019)	tolerated(0.34)	6.098	0.017	0	0
c.979G>C	p.Gly327Arg	.	181296	0	1	NRIP1	nuclear receptor interacting protein 1 [Source:HGNC Symbol@@@Acc:8001]	ENST00000400202	'3/3	deleterious(0.839)	probably_damaging(0.999)	deleterious(0.04)	16.45	0.216	0	<0.0001
c.2921C>T	p.Pro974Leu	rs201634879	183238	0	1	NRIP1	nuclear receptor interacting protein 1 [Source:HGNC Symbol@@@Acc:8001]	ENST00000400202	'3/3	neutral(0.461)	benign(0.364)	deleterious(0.05)	15.76	0.234	0	<0.0001
c.316A>G	p.Met106Val	rs141953207	180633	0	1	NRIP1	nuclear receptor interacting protein 1 [Source:HGNC Symbol@@@Acc:8001]	ENST00000400202	'3/3	neutral(0.000)	benign(0)	tolerated(1)	0.235	0.093	0.0007	0.0004
c.501T>G	p.Asp167Glu	.	180818	0	1	NRIP1	nuclear receptor interacting protein 1 [Source:HGNC Symbol@@@Acc:8001]	ENST00000400202	'3/3	neutral(0.002)	benign(0.007)	tolerated(0.73)	7.9	0.059	0	0
c.494G>A	p.Ser165Asn	.	180811	0	1	NRIP1	nuclear receptor interacting protein 1 [Source:HGNC Symbol@@@Acc:8001]	ENST00000400202	'3/3	neutral(0.034)	benign(0.002)	tolerated(0.27)	11.21	0.055	0	<0.0001
c.1541A>G	p.Glu514Gly	rs147779762	181858	0	1	NRIP1	nuclear receptor interacting protein 1 [Source:HGNC Symbol@@@Acc:8001]	ENST00000400202	'3/3	neutral(0.029)	benign(0)	tolerated(0.3)	11.32	0.073	<0.0001	0.0001
c.2318G>A	p.Ser773Asn	.	182635	0	1	NRIP1	nuclear receptor interacting protein 1 [Source:HGNC Symbol@@@Acc:8001]	ENST00000400202	'3/3	neutral(0.016)	benign(0)	tolerated(0.4)	9.552	0.117	0	0
c.878C>T	p.Ala293Val	.	181195	0	1	NRIP1	nuclear receptor interacting protein 1 [Source:HGNC Symbol@@@Acc:8001]	ENST00000400202	'3/3	neutral(0.000)	benign(0.001)	tolerated(1)	0.319	0.031	0	0
c.932C>G	p.Ser311Cys	.	12795	1	0	PAX9	paired box 9 [Source:HGNC Symbol@@@Acc:8623]	ENST00000361487	'4/4	deleterious(0.830)	probably_damaging(0.98)	deleterious(0.01)	17.7	0.625	0	0
c.289A>G	p.Ile97Val	.	382	1	0	PAX9	paired box 9 [Source:HGNC Symbol@@@Acc:8623]	ENST00000361487	'2/4	deleterious(0.564)	possibly_damaging(0.535)	deleterious(0.02)	22.3	0.812	0	0
c.458C>A	p.Ala153Glu	.	213	1	1	PAX9	paired box 9 [Source:HGNC Symbol@@@Acc:8623]	ENST00000361487	'2/4	neutral(0.327)	benign(0.062)	tolerated(0.06)	16.89	0.61	0	0.0001
c.919G>A	p.Gly307Ser	.	12782	0	1	PAX9	paired box 9 [Source:HGNC Symbol@@@Acc:8623]	ENST00000361487	'4/4	neutral(0.049)	benign(0.001)	tolerated(0.2)	8.664	0.403	0	0
c.575G>C	p.Trp192Ser	.	96	0	1	PAX9	paired box 9 [Source:HGNC Symbol@@@Acc:8623]	ENST00000361487	'2/4	deleterious(0.736)	probably_damaging(0.975)	tolerated(0.07)	21.9	0.676	0	0
c.454C>T	p.Pro152Ser	.	217	0	1	PAX9	paired box 9 [Source:HGNC Symbol@@@Acc:8623]	ENST00000361487	'2/4	neutral(0.044)	benign(0.003)	tolerated(0.21)	12.26	0.405	0	0.0001
c.428A>G	p.Tyr143Cys	rs139008563	243	0	1	PAX9	paired box 9 [Source:HGNC Symbol@@@Acc:8623]	ENST00000361487	'2/4	neutral(0.186)	benign(0.395)	tolerated(0.17)	12.59	0.48	0.0007	0.0008
c.337G>A	p.Asp113Asn	.	334	0	1	PAX9	paired box 9 [Source:HGNC Symbol@@@Acc:8623]	ENST00000361487	'2/4	deleterious(0.814)	probably_damaging(0.984)	deleterious(0.02)	34	0.693	0	<0.0001
c.689G>A	p.Arg230His	.	2956	0	1	PAX9	paired box 9 [Source:HGNC Symbol@@@Acc:8623]	ENST00000361487	'3/4	deleterious(0.685)	probably_damaging(0.972)	tolerated(0.11)	26.1	0.871	0.0001	<0.0001
c.2209G>A	p.Glu737Lys	.	66768	1	0	PDE4D	phosphodiesterase 4D, cAMP-specific [Source:HGNC Symbol@@@Acc:8783]	ENST00000340635	'15/15	neutral(0.456)	benign(0.34)	deleterious(0.04)	17.6	0.226	0	0
c.1369G>T	p.Ala457Ser	.	51815	1	0	PDE4D	phosphodiesterase 4D, cAMP-specific [Source:HGNC Symbol@@@Acc:8783]	ENST00000340635	'10/15	neutral(0.015)	benign(0.032)	tolerated(0.43)	13.78	0.136	0	0
c.2404A>G	p.Ile802Val	rs201517515	66963	1	0	PDE4D	phosphodiesterase 4D, cAMP-specific [Source:HGNC Symbol@@@Acc:8783]	ENST00000340635	'15/15	neutral(0.015)	benign(0.044)	tolerated(0.45)	1.311	0.046	0.0002	0.0001
c.2396C>G	p.Ala799Gly	.	66955	1	0	PDE4D	phosphodiesterase 4D, cAMP-specific [Source:HGNC Symbol@@@Acc:8783]	ENST00000340635	'15/15	neutral(0.349)	benign(0.013)	deleterious(0.04)	8.744	0.104	0	0.0001
c.2267T>C	p.Val756Ala	.	66826	2	1	PDE4D	phosphodiesterase 4D, cAMP-specific [Source:HGNC Symbol@@@Acc:8783]	ENST00000340635	'15/15	neutral(0.015)	benign(0.019)	tolerated(0.42)	6.923	0.11	0	0
c.1577A>G	p.Asn526Ser	.	64332	0	1	PDE4D	phosphodiesterase 4D, cAMP-specific [Source:HGNC Symbol@@@Acc:8783]	ENST00000340635	'12/15	deleterious(0.784)	possibly_damaging(0.872)	deleterious(0)	27	0.798	0	<0.0001
c.22G>A	p.Ala8Thr	.	851948	0	1	PDE4D	phosphodiesterase 4D, cAMP-specific [Source:HGNC Symbol@@@Acc:8783]	ENST00000340635	'1/15	.	unknown(0)	.	12	0.114	0	0
c.631G>C	p.Glu211Gln	.	121160	1	0	PEX14	peroxisomal biogenesis factor 14 [Source:HGNC Symbol@@@Acc:8856]	ENST00000356607	'8/9	deleterious(0.785)	probably_damaging(0.997)	tolerated(0.07)	24.7	0.227	0	0
c.1126C>T	p.Arg376Trp	.	123822	1	0	PEX14	peroxisomal biogenesis factor 14 [Source:HGNC Symbol@@@Acc:8856]	ENST00000356607	'9/9	deleterious(0.704)	possibly_damaging(0.794)	deleterious(0.01)	18.12	0.098	0	<0.0001
c.1080G>C	p.Gln360His	.	123776	1	0	PEX14	peroxisomal biogenesis factor 14 [Source:HGNC Symbol@@@Acc:8856]	ENST00000356607	'9/9	deleterious(0.811)	probably_damaging(0.963)	deleterious(0.01)	18.69	0.117	0	0
c.502A>G	p.Thr168Ala	.	118197	1	0	PEX14	peroxisomal biogenesis factor 14 [Source:HGNC Symbol@@@Acc:8856]	ENST00000356607	'7/9	neutral(0.003)	benign(0)	tolerated(0.66)	2.844	0.022	0	0
c.577G>A	p.Ala193Thr	.	118272	1	0	PEX14	peroxisomal biogenesis factor 14 [Source:HGNC Symbol@@@Acc:8856]	ENST00000356607	'7/9	neutral(0.004)	benign(0.002)	tolerated(0.59)	3.439	0.061	0.0001	0.0001
c.474C>A	p.Ser158Arg	rs145867351	116951	1	0	PEX14	peroxisomal biogenesis factor 14 [Source:HGNC Symbol@@@Acc:8856]	ENST00000356607	'6/9	neutral(0.411)	benign(0.289)	tolerated(0.06)	13.32	0.147	0.0002	0.0004
c.993T>G	p.Asp331Glu	rs79954820	123689	1	0	PEX14	peroxisomal biogenesis factor 14 [Source:HGNC Symbol@@@Acc:8856]	ENST00000356607	'9/9	neutral(0.000)	benign(0.001)	tolerated(1)	0.01	0.022	0	0.0001
c.18G>C	p.Gln6His	rs200395336	31173	2	2	PEX14	peroxisomal biogenesis factor 14 [Source:HGNC Symbol@@@Acc:8856]	ENST00000356607	'1/9	.	unknown(0)	tolerated(0.07)	16.05	0.089	0.0003	0.0003
c.824C>T	p.Ser275Leu	.	123520	0	1	PEX14	peroxisomal biogenesis factor 14 [Source:HGNC Symbol@@@Acc:8856]	ENST00000356607	'9/9	deleterious(0.863)	probably_damaging(0.995)	deleterious(0.01)	29.5	0.214	0	0.0001
c.331G>A	p.Ala111Thr	.	112207	0	1	PEX14	peroxisomal biogenesis factor 14 [Source:HGNC Symbol@@@Acc:8856]	ENST00000356607	'5/9	deleterious(0.576)	possibly_damaging(0.647)	deleterious(0.04)	27.8	0.22	0	<0.0001
c.860C>T	p.Thr287Met	.	123556	0	2	PEX14	peroxisomal biogenesis factor 14 [Source:HGNC Symbol@@@Acc:8856]	ENST00000356607	'9/9	deleterious(0.471)	possibly_damaging(0.545)	tolerated(0.1)	13.99	0.017	0.0001	0.0001
c.528G>T	p.Arg176Ser	.	43581	1	0	PTHLH	parathyroid hormone-like hormone [Source:HGNC Symbol@@@Acc:9607]	ENST00000395872	'5/5	neutral(0.263)	possibly_damaging(0.628)	tolerated(0.21)	16.19	0.265	0	0
c.17T>C	p.Val6Ala	.	32668	1	0	PTHLH	parathyroid hormone-like hormone [Source:HGNC Symbol@@@Acc:9607]	ENST00000395872	'3/5	neutral(0.366)	benign(0.03)	deleterious(0.03)	20.6	0.267	0	0
c.506C>T	p.Ser169Leu	.	38780	1	1	PTHLH	parathyroid hormone-like hormone [Source:HGNC Symbol@@@Acc:9607]	ENST00000395872	'4/5	neutral(0.345)	benign(0.002)	tolerated(0.05)	20.8	0.262	0	<0.0001
c.785C>T	p.Thr262Met	.	221747	0	1	RAD23B	RAD23 homolog B (S. cerevisiae) [Source:HGNC Symbol@@@Acc:9813]	ENST00000358015	'7/10	deleterious(0.535)	possibly_damaging(0.725)	tolerated(0.11)	19.14	0.128	0.0001	0.0001
c.53G>A	p.Arg18His	.	370114	1	0	RAD51B	RAD51 paralog B [Source:HGNC Symbol@@@Acc:9822]	ENST00000487270	'2/11	neutral(0.022)	benign(0.169)	tolerated(0.55)	12.74	0.116	0	<0.0001
c.139C>G	p.Arg47Gly	.	368192	1	0	RAD51B	RAD51 paralog B [Source:HGNC Symbol@@@Acc:9822]	ENST00000487270	'3/11	neutral(0.016)	benign(0.004)	tolerated(0.39)	6.616	0.067	0	0
c.187A>G	p.Lys63Glu	.	368144	1	0	RAD51B	RAD51 paralog B [Source:HGNC Symbol@@@Acc:9822]	ENST00000487270	'3/11	neutral(0.007)	benign(0.062)	tolerated(0.63)	9.069	0.063	0.0002	<0.0001
c.579A>C	p.Glu193Asp	.	306683	1	0	RAD51B	RAD51 paralog B [Source:HGNC Symbol@@@Acc:9822]	ENST00000487270	'7/11	neutral(0.057)	benign(0.02)	tolerated(0.18)	13.5	0.05	0	<0.0001
c.226G>A	p.Ala76Thr	rs190059291	358603	2	1	RAD51B	RAD51 paralog B [Source:HGNC Symbol@@@Acc:9822]	ENST00000487270	'4/11	neutral(0.009)	benign(0.069)	tolerated(0.59)	8.706	0.017	0.0006	0.0004
c.355A>G	p.Ile119Val	.	328668	0	1	RAD51B	RAD51 paralog B [Source:HGNC Symbol@@@Acc:9822]	ENST00000487270	'5/11	neutral(0.349)	benign(0.061)	deleterious(0.05)	15.21	0.113	0	0
c.1132C>T	p.His378Tyr	.	26616	0	1	RAD51B	RAD51 paralog B [Source:HGNC Symbol@@@Acc:9822]	ENST00000487270	'11/11	.	unknown(0)	.	1.933	0.041	0	<0.0001
c.421A>G	p.Ile141Val	.	328602	0	1	RAD51B	RAD51 paralog B [Source:HGNC Symbol@@@Acc:9822]	ENST00000487270	'5/11	deleterious(0.551)	possibly_damaging(0.727)	tolerated(0.1)	21.4	0.157	0	0
c.734C>A	p.Pro245Gln	.	63508	1	0	RANBP9	RAN binding protein 9 [Source:HGNC Symbol@@@Acc:13727]	ENST00000011619	'3/14	deleterious(0.911)	probably_damaging(0.997)	deleterious(0)	32	0.601	0	0
c.91T>C	p.Ser31Pro	.	10875	1	0	RANBP9	RAN binding protein 9 [Source:HGNC Symbol@@@Acc:13727]	ENST00000011619	'1/14	.	unknown(0)	.	8.438	0.173	0	0
c.1744A>C	p.Asn582His	.	87808	1	0	RANBP9	RAN binding protein 9 [Source:HGNC Symbol@@@Acc:13727]	ENST00000011619	'11/14	deleterious(0.806)	probably_damaging(0.908)	deleterious(0)	23.7	0.602	0	0
c.863T>C	p.Ile288Thr	.	65140	1	0	RANBP9	RAN binding protein 9 [Source:HGNC Symbol@@@Acc:13727]	ENST00000011619	'4/14	neutral(0.194)	benign(0.416)	tolerated(0.17)	17.6	0.589	0	0
c.32A>C	p.Gln11Pro	.	10816	4	1	RANBP9	RAN binding protein 9 [Source:HGNC Symbol@@@Acc:13727]	ENST00000011619	'1/14	.	unknown(0)	.	4.463	0.172	0	0
c.356C>T	p.Pro119Leu	.	11140	2	1	RANBP9	RAN binding protein 9 [Source:HGNC Symbol@@@Acc:13727]	ENST00000011619	'1/14	neutral(0.296)	benign(0)	tolerated(0.09)	15.01	0.179	0	<0.0001
c.337G>C	p.Gly113Arg	.	11121	0	1	RANBP9	RAN binding protein 9 [Source:HGNC Symbol@@@Acc:13727]	ENST00000011619	'1/14	.	unknown(0)	deleterious(0.02)	12.2	0.082	0	0
c.82G>C	p.Ala28Pro	.	10866	0	1	RANBP9	RAN binding protein 9 [Source:HGNC Symbol@@@Acc:13727]	ENST00000011619	'1/14	.	unknown(0)	.	8.024	0.118	0	0
c.373G>A	p.Ala125Thr	.	11157	0	1	RANBP9	RAN binding protein 9 [Source:HGNC Symbol@@@Acc:13727]	ENST00000011619	'1/14	neutral(0.020)	benign(0.007)	tolerated(0.36)	15.27	0.11	0	0.0003
c.1957G>A	p.Val653Ile	.	383443	1	0	SETMAR	SET domain and mariner transposase fusion gene [Source:HGNC Symbol@@@Acc:10762]	ENST00000358065	'3/3	.	unknown(0)	tolerated(0.82)	0.006	0.065	0	<0.0001
c.1853A>T	p.Asp618Val	.	383547	1	0	SETMAR	SET domain and mariner transposase fusion gene [Source:HGNC Symbol@@@Acc:10762]	ENST00000358065	'3/3	.	unknown(0)	deleterious(0)	13.72	0.633	0	0
c.757G>C	p.Val253Leu	.	387093	1	0	SETMAR	SET domain and mariner transposase fusion gene [Source:HGNC Symbol@@@Acc:10762]	ENST00000358065	'2/3	neutral(0.000)	benign(0.008)	tolerated(1)	0.005	0.158	0	<0.0001
c.1913G>A	p.Arg638His	.	383487	1	0	SETMAR	SET domain and mariner transposase fusion gene [Source:HGNC Symbol@@@Acc:10762]	ENST00000358065	'3/3	.	unknown(0)	tolerated(0.21)	12.3	0.206	0	0
c.1223G>A	p.Arg408Gln	rs192746402	384177	1	0	SETMAR	SET domain and mariner transposase fusion gene [Source:HGNC Symbol@@@Acc:10762]	ENST00000358065	'3/3	.	unknown(0)	tolerated(0.34)	13.85	0.05	0	0.0006
c.1041C>G	p.Asp347Glu	.	384359	1	0	SETMAR	SET domain and mariner transposase fusion gene [Source:HGNC Symbol@@@Acc:10762]	ENST00000358065	'3/3	.	unknown(0)	tolerated(0.24)	11.37	0.083	0	0.0008
c.718A>G	p.Met240Val	rs201713979	387132	1	0	SETMAR	SET domain and mariner transposase fusion gene [Source:HGNC Symbol@@@Acc:10762]	ENST00000358065	'2/3	neutral(0.273)	benign(0.029)	tolerated(0.11)	11.43	0.152	0	0.0001
c.1772G>A	p.Arg591Gln	.	383628	0	1	SETMAR	SET domain and mariner transposase fusion gene [Source:HGNC Symbol@@@Acc:10762]	ENST00000358065	'3/3	.	unknown(0)	tolerated(0.19)	11.01	0.072	0.0002	0
c.652A>G	p.Ile218Val	.	387198	0	1	SETMAR	SET domain and mariner transposase fusion gene [Source:HGNC Symbol@@@Acc:10762]	ENST00000358065	'2/3	neutral(0.009)	benign(0.105)	tolerated(0.74)	0.137	0.192	0.0001	0.0001
c.1289G>A	p.Arg430Gln	rs139687727	384111	0	1	SETMAR	SET domain and mariner transposase fusion gene [Source:HGNC Symbol@@@Acc:10762]	ENST00000358065	'3/3	.	unknown(0)	tolerated(0.31)	7.258	0.02	<0.0001	<0.0001
c.2261T>G	p.Met754Arg	.	28651	2	0	SLC4A7	solute carrier family 4, sodium bicarbonate cotransporter, member 7 [Source:HGNC Symbol@@@Acc:11033]	ENST00000295736	'15/25	neutral(0.019)	benign(0.077)	tolerated(0.42)	11.28	0.506	0	<0.0001
c.1202G>A	p.Gly401Asp	.	49553	1	0	SLC4A7	solute carrier family 4, sodium bicarbonate cotransporter, member 7 [Source:HGNC Symbol@@@Acc:11033]	ENST00000295736	'8/25	deleterious(0.491)	benign(0.394)	deleterious(0.03)	21.5	0.493	0	0
c.592G>T	p.Gly198Cys	.	59554	1	0	SLC4A7	solute carrier family 4, sodium bicarbonate cotransporter, member 7 [Source:HGNC Symbol@@@Acc:11033]	ENST00000295736	'6/25	deleterious(0.859)	probably_damaging(0.972)	deleterious(0)	24.4	0.543	0	0
c.1445A>G	p.His482Arg	.	46219	1	0	SLC4A7	solute carrier family 4, sodium bicarbonate cotransporter, member 7 [Source:HGNC Symbol@@@Acc:11033]	ENST00000295736	'10/25	deleterious(0.836)	probably_damaging(0.999)	tolerated(0.05)	26	0.794	0	<0.0001
c.1225G>T	p.Val409Phe	.	49530	1	0	SLC4A7	solute carrier family 4, sodium bicarbonate cotransporter, member 7 [Source:HGNC Symbol@@@Acc:11033]	ENST00000295736	'8/25	deleterious(0.836)	probably_damaging(0.984)	deleterious(0.01)	24.1	0.413	0	0
c.436G>A	p.Gly146Ser	.	61993	1	0	SLC4A7	solute carrier family 4, sodium bicarbonate cotransporter, member 7 [Source:HGNC Symbol@@@Acc:11033]	ENST00000295736	'5/25	deleterious(0.935)	probably_damaging(0.999)	deleterious(0)	36	0.719	0	0
c.2503A>G	p.Thr835Ala	rs145395117	23730	1	0	SLC4A7	solute carrier family 4, sodium bicarbonate cotransporter, member 7 [Source:HGNC Symbol@@@Acc:11033]	ENST00000295736	'17/25	deleterious(0.935)	probably_damaging(0.999)	deleterious(0)	31	0.896	0.0006	0.0002
c.2266A>G	p.Asn756Asp	rs146877414	28646	1	0	SLC4A7	solute carrier family 4, sodium bicarbonate cotransporter, member 7 [Source:HGNC Symbol@@@Acc:11033]	ENST00000295736	'15/25	neutral(0.057)	benign(0.099)	tolerated(0.2)	14.71	0.32	0	0
c.1349C>T	p.Ala450Val	rs150162507	47149	1	0	SLC4A7	solute carrier family 4, sodium bicarbonate cotransporter, member 7 [Source:HGNC Symbol@@@Acc:11033]	ENST00000295736	'9/25	neutral(0.311)	benign(0.163)	tolerated(0.09)	17.93	0.343	0.0001	<0.0001
c.3267G>C	p.Gln1089His	rs139643738	15476	1	0	SLC4A7	solute carrier family 4, sodium bicarbonate cotransporter, member 7 [Source:HGNC Symbol@@@Acc:11033]	ENST00000295736	'22/25	deleterious(0.935)	probably_damaging(0.999)	deleterious(0)	32	0.87	0.0001	0.0001
c.964A>G	p.Arg322Gly	.	56936	1	0	SLC4A7	solute carrier family 4, sodium bicarbonate cotransporter, member 7 [Source:HGNC Symbol@@@Acc:11033]	ENST00000295736	'7/25	neutral(0.017)	benign(0.02)	tolerated(0.4)	12.22	0.11	0	0
c.2752A>G	p.Ile918Val	.	20519	2	1	SLC4A7	solute carrier family 4, sodium bicarbonate cotransporter, member 7 [Source:HGNC Symbol@@@Acc:11033]	ENST00000295736	'19/25	neutral(0.005)	benign(0.013)	tolerated(0.59)	11.41	0.174	0	<0.0001
c.149C>T	p.Pro50Leu	.	74243	0	1	SLC4A7	solute carrier family 4, sodium bicarbonate cotransporter, member 7 [Source:HGNC Symbol@@@Acc:11033]	ENST00000295736	'3/25	deleterious(0.892)	probably_damaging(0.992)	deleterious(0)	32	0.728	0	0
c.3470C>T	p.Ala1157Val	.	8725	0	1	SLC4A7	solute carrier family 4, sodium bicarbonate cotransporter, member 7 [Source:HGNC Symbol@@@Acc:11033]	ENST00000295736	'24/25	neutral(0.287)	possibly_damaging(0.649)	tolerated(0.16)	17.29	0.293	0	<0.0001
c.2545C>T	p.Arg849Cys	.	23688	0	1	SLC4A7	solute carrier family 4, sodium bicarbonate cotransporter, member 7 [Source:HGNC Symbol@@@Acc:11033]	ENST00000295736	'17/25	deleterious(0.801)	probably_damaging(0.976)	deleterious(0.02)	18.3	0.725	0	0
c.1201G>T	p.Gly401Cys	.	49554	0	1	SLC4A7	solute carrier family 4, sodium bicarbonate cotransporter, member 7 [Source:HGNC Symbol@@@Acc:11033]	ENST00000295736	'8/25	deleterious(0.911)	probably_damaging(0.997)	deleterious(0)	26.4	0.606	0	0
c.971C>G	p.Ser324Cys	.	56929	0	1	SLC4A7	solute carrier family 4, sodium bicarbonate cotransporter, member 7 [Source:HGNC Symbol@@@Acc:11033]	ENST00000295736	'7/25	neutral(0.159)	benign(0.327)	tolerated(0.18)	15.69	0.139	0	0
c.1091A>G	p.Gln364Arg	.	56809	0	1	SLC4A7	solute carrier family 4, sodium bicarbonate cotransporter, member 7 [Source:HGNC Symbol@@@Acc:11033]	ENST00000295736	'7/25	neutral(0.010)	benign(0.019)	tolerated(0.52)	13.69	0.121	0	0
c.3017G>A	p.Arg1006His	.	20070	0	1	SLC4A7	solute carrier family 4, sodium bicarbonate cotransporter, member 7 [Source:HGNC Symbol@@@Acc:11033]	ENST00000295736	'20/25	deleterious(0.919)	probably_damaging(0.998)	deleterious(0)	36	0.867	0	<0.0001
c.2268C>A	p.Asn756Lys	.	28644	0	1	SLC4A7	solute carrier family 4, sodium bicarbonate cotransporter, member 7 [Source:HGNC Symbol@@@Acc:11033]	ENST00000295736	'15/25	neutral(0.280)	possibly_damaging(0.694)	tolerated(0.28)	13.23	0.43	0	0.0001
c.14G>A	p.Arg5His	.	82149	0	1	SLC4A7	solute carrier family 4, sodium bicarbonate cotransporter, member 7 [Source:HGNC Symbol@@@Acc:11033]	ENST00000295736	'1/25	neutral(0.059)	benign(0)	tolerated(0.16)	12.8	0.224	0.0001	<0.0001
c.688C>T	p.Arg230Cys	.	35545	1	0	SNX32	sorting nexin 32 [Source:HGNC Symbol@@@Acc:26423]	ENST00000308342	'7/13	deleterious(0.782)	probably_damaging(0.956)	deleterious(0.02)	16.3	0.196	0	0
c.458G>A	p.Arg153Gln	.	34920	1	0	SNX32	sorting nexin 32 [Source:HGNC Symbol@@@Acc:26423]	ENST00000308342	'5/13	neutral(0.007)	benign(0.002)	tolerated(0.55)	15.53	0.041	0	<0.0001
c.1097G>A	p.Arg366Gln	rs138424932	37303	1	1	SNX32	sorting nexin 32 [Source:HGNC Symbol@@@Acc:26423]	ENST00000308342	'12/13	deleterious(0.786)	possibly_damaging(0.877)	deleterious(0)	28.1	0.342	0.0001	0.0001
c.682G>A	p.Ala228Thr	.	35539	0	1	SNX32	sorting nexin 32 [Source:HGNC Symbol@@@Acc:26423]	ENST00000308342	'7/13	neutral(0.337)	possibly_damaging(0.805)	tolerated(0.27)	17.51	0.062	0	0
c.737C>T	p.Ser246Leu	.	35761	0	1	SNX32	sorting nexin 32 [Source:HGNC Symbol@@@Acc:26423]	ENST00000308342	'8/13	neutral(0.186)	benign(0.396)	tolerated(0.17)	27.5	0.364	0	0
c.1024C>A	p.Gln342Lys	.	37147	0	1	SNX32	sorting nexin 32 [Source:HGNC Symbol@@@Acc:26423]	ENST00000308342	'11/13	neutral(0.003)	benign(0.015)	tolerated(0.66)	13.87	0.035	0.0001	0
c.410T>C	p.Met137Thr	.	34872	0	2	SNX32	sorting nexin 32 [Source:HGNC Symbol@@@Acc:26423]	ENST00000308342	'5/13	neutral(0.164)	benign(0.34)	tolerated(0.18)	13.63	0.139	0.0001	<0.0001
c.55A>T	p.Ile19Phe	.	63356	1	0	TCF7L2	transcription factor 7-like 2 (T-cell specific, HMG-box) [Source:HGNC Symbol@@@Acc:11641]	ENST00000543371	'1/14	deleterious(0.911)	probably_damaging(0.997)	deleterious(0)	24.2	0.868	0	0
c.1778C>T	p.Pro593Leu	.	151774	1	0	TCF7L2	transcription factor 7-like 2 (T-cell specific, HMG-box) [Source:HGNC Symbol@@@Acc:11641]	ENST00000543371	'14/14	deleterious(0.906)	probably_damaging(0.996)	deleterious(0)	18.92	0.681	0	0
c.1601C>T	p.Pro534Leu	.	151597	1	0	TCF7L2	transcription factor 7-like 2 (T-cell specific, HMG-box) [Source:HGNC Symbol@@@Acc:11641]	ENST00000543371	'14/14	deleterious(0.780)	probably_damaging(0.996)	tolerated(0.07)	11.56	0.47	0	<0.0001
c.982G>A	p.Val328Ile	.	136937	1	0	TCF7L2	transcription factor 7-like 2 (T-cell specific, HMG-box) [Source:HGNC Symbol@@@Acc:11641]	ENST00000543371	'9/14	neutral(0.003)	benign(0.014)	tolerated(0.66)	9.966	0.358	0	0
c.1727C>T	p.Ser576Leu	.	151723	1	0	TCF7L2	transcription factor 7-like 2 (T-cell specific, HMG-box) [Source:HGNC Symbol@@@Acc:11641]	ENST00000543371	'14/14	neutral(0.433)	probably_damaging(0.97)	tolerated(0.35)	14.85	0.495	0	0
c.416C>T	p.Ala139Val	.	49577	1	0	TCF7L2	transcription factor 7-like 2 (T-cell specific, HMG-box) [Source:HGNC Symbol@@@Acc:11641]	ENST00000543371	'4/14	neutral(0.013)	benign(0.015)	tolerated(0.45)	20.8	0.558	0	<0.0001
c.84G>C	p.Glu28Asp	.	63327	0	1	TCF7L2	transcription factor 7-like 2 (T-cell specific, HMG-box) [Source:HGNC Symbol@@@Acc:11641]	ENST00000543371	'1/14	neutral(0.332)	benign(0.113)	tolerated(0.06)	13.77	0.465	0	0.0001
c.1700C>T	p.Ala567Val	.	151696	0	1	TCF7L2	transcription factor 7-like 2 (T-cell specific, HMG-box) [Source:HGNC Symbol@@@Acc:11641]	ENST00000543371	'14/14	neutral(0.024)	benign(0)	tolerated(0.32)	0.001	0.24	0.0001	0.0001
c.1493A>C	p.Asn498Thr	.	151489	0	1	TCF7L2	transcription factor 7-like 2 (T-cell specific, HMG-box) [Source:HGNC Symbol@@@Acc:11641]	ENST00000543371	'14/14	neutral(0.002)	benign(0.013)	tolerated(0.79)	12.54	0.302	0	0.0002
c.547A>G	p.Ile183Val	rs143077353	25954	0	1	TCF7L2	transcription factor 7-like 2 (T-cell specific, HMG-box) [Source:HGNC Symbol@@@Acc:11641]	ENST00000543371	'5/14	neutral(0.035)	benign(0.132)	tolerated(0.33)	16.99	0.559	0.0003	<0.0001
c.1504T>C	p.Ser502Pro	.	151500	0	2	TCF7L2	transcription factor 7-like 2 (T-cell specific, HMG-box) [Source:HGNC Symbol@@@Acc:11641]	ENST00000543371	'14/14	neutral(0.320)	benign(0.011)	tolerated(0.07)	14.7	0.406	0	<0.0001
c.1364G>A	p.Arg455Gln	rs148050954	146497	0	2	TCF7L2	transcription factor 7-like 2 (T-cell specific, HMG-box) [Source:HGNC Symbol@@@Acc:11641]	ENST00000543371	'13/14	neutral(0.000)	benign(0.001)	tolerated(1)	6.181	0.432	0	0.0001
c.970G>A	p.Val324Met	.	3456	1	0	TERT	telomerase reverse transcriptase [Source:HGNC Symbol@@@Acc:11730]	ENST00000310581	'2/16	deleterious(0.516)	possibly_damaging(0.709)	tolerated(0.12)	15.2	0.295	0	0
c.3257G>A	p.Arg1086His	rs200288187	25268	1	0	TERT	telomerase reverse transcriptase [Source:HGNC Symbol@@@Acc:11730]	ENST00000310581	'15/16	deleterious(0.667)	possibly_damaging(0.721)	deleterious(0.01)	12.6	0.248	0	0.0002
c.567C>A	p.His189Gln	.	3053	1	0	TERT	telomerase reverse transcriptase [Source:HGNC Symbol@@@Acc:11730]	ENST00000310581	'2/16	neutral(0.031)	benign(0.041)	tolerated(0.3)	7.471	0.192	0	<0.0001
c.1138C>T	p.Pro380Ser	rs144756946	3624	2	1	TERT	telomerase reverse transcriptase [Source:HGNC Symbol@@@Acc:11730]	ENST00000310581	'2/16	neutral(0.241)	benign(0.011)	tolerated(0.15)	5.745	0.553	0	<0.0001
c.1429C>G	p.Leu477Val	.	3915	0	1	TERT	telomerase reverse transcriptase [Source:HGNC Symbol@@@Acc:11730]	ENST00000310581	'2/16	deleterious(0.803)	probably_damaging(0.954)	deleterious(0.01)	15.67	0.728	0	0
c.1843G>A	p.Ala615Thr	rs112614087	591	0	1	TERT	telomerase reverse transcriptase [Source:HGNC Symbol@@@Acc:11730]	ENST00000310581	'4/16	neutral(0.021)	benign(0.003)	tolerated(0.35)	8.78	0.13	0	0
c.968C>G	p.Pro323Arg	rs139342764	3454	0	1	TERT	telomerase reverse transcriptase [Source:HGNC Symbol@@@Acc:11730]	ENST00000310581	'2/16	neutral(0.001)	benign(0.001)	tolerated(0.77)	0.38	0.267	0.0001	0.0002
c.1453C>T	p.Arg485Cys	.	3939	0	1	TERT	telomerase reverse transcriptase [Source:HGNC Symbol@@@Acc:11730]	ENST00000310581	'2/16	neutral(0.261)	benign(0.016)	tolerated(0.12)	9.327	0.188	0	<0.0001
c.887A>C	p.His296Pro	.	3373	0	1	TERT	telomerase reverse transcriptase [Source:HGNC Symbol@@@Acc:11730]	ENST00000310581	'2/16	neutral(0.018)	benign(0.012)	tolerated(0.38)	4.509	0.294	0	0.0002
c.3284G>A	p.Arg1095Lys	.	73606	1	0	TET2	tet methylcytosine dioxygenase 2 [Source:HGNC Symbol@@@Acc:25941]	ENST00000540549	'3/11	neutral(0.034)	benign(0.089)	tolerated(0.31)	19.46	0.019	0	<0.0001
c.4908C>G	p.Asn1636Lys	.	111798	1	0	TET2	tet methylcytosine dioxygenase 2 [Source:HGNC Symbol@@@Acc:25941]	ENST00000540549	'11/11	deleterious(0.618)	possibly_damaging(0.613)	deleterious(0.01)	13.98	0.15	0	0
c.2065T>G	p.Ser689Ala	rs182380481	72387	1	0	TET2	tet methylcytosine dioxygenase 2 [Source:HGNC Symbol@@@Acc:25941]	ENST00000540549	'3/11	neutral(0.012)	benign(0.007)	tolerated(0.45)	0.318	0.031	0.0001	<0.0001
c.5525A>G	p.Asp1842Gly	.	112415	1	0	TET2	tet methylcytosine dioxygenase 2 [Source:HGNC Symbol@@@Acc:25941]	ENST00000540549	'11/11	deleterious(0.513)	possibly_damaging(0.455)	deleterious(0.03)	11.04	0.193	0	0
c.5939C>T	p.Thr1980Ile	.	112829	1	0	TET2	tet methylcytosine dioxygenase 2 [Source:HGNC Symbol@@@Acc:25941]	ENST00000540549	'11/11	deleterious(0.919)	probably_damaging(0.998)	deleterious(0)	22.1	0.299	0.0003	0
c.3197C>G	p.Thr1066Ser	.	73519	1	0	TET2	tet methylcytosine dioxygenase 2 [Source:HGNC Symbol@@@Acc:25941]	ENST00000540549	'3/11	neutral(0.000)	benign(0.004)	tolerated(1)	5.064	0.119	0	0
c.4928C>T	p.Ser1643Phe	.	111818	1	0	TET2	tet methylcytosine dioxygenase 2 [Source:HGNC Symbol@@@Acc:25941]	ENST00000540549	'11/11	deleterious(0.794)	probably_damaging(0.944)	deleterious(0.01)	17.68	0.155	0	0
c.1132G>C	p.Gly378Arg	.	71454	1	0	TET2	tet methylcytosine dioxygenase 2 [Source:HGNC Symbol@@@Acc:25941]	ENST00000540549	'3/11	deleterious(0.919)	probably_damaging(0.998)	deleterious(0)	17.03	0.187	0	0.0001
c.4328C>T	p.Ala1443Val	.	109089	1	0	TET2	tet methylcytosine dioxygenase 2 [Source:HGNC Symbol@@@Acc:25941]	ENST00000540549	'10/11	deleterious(0.848)	probably_damaging(0.96)	deleterious(0)	17.83	0.253	0.0003	0.0002
c.4729A>C	p.Ser1577Arg	.	111619	1	0	TET2	tet methylcytosine dioxygenase 2 [Source:HGNC Symbol@@@Acc:25941]	ENST00000540549	'11/11	deleterious(0.480)	benign(0.311)	deleterious(0.02)	12.57	0.1	0	0
c.920T>G	p.Leu307Arg	rs145125867	71242	1	0	TET2	tet methylcytosine dioxygenase 2 [Source:HGNC Symbol@@@Acc:25941]	ENST00000540549	'3/11	neutral(0.406)	benign(0)	deleterious(0.01)	9.652	0.135	0.0001	0.0001
c.1379C>T	p.Ser460Phe	.	71701	1	0	TET2	tet methylcytosine dioxygenase 2 [Source:HGNC Symbol@@@Acc:25941]	ENST00000540549	'3/11	deleterious(0.522)	benign(0.429)	deleterious(0.02)	12.56	0.099	0.0001	0.0002
c.1300C>T	p.His434Tyr	rs142547708	71622	1	0	TET2	tet methylcytosine dioxygenase 2 [Source:HGNC Symbol@@@Acc:25941]	ENST00000540549	'3/11	neutral(0.318)	benign(0.194)	tolerated(0.08)	13.95	0.063	0.0002	0.0001
c.4715G>A	p.Arg1572Gln	rs201570239	111605	3	1	TET2	tet methylcytosine dioxygenase 2 [Source:HGNC Symbol@@@Acc:25941]	ENST00000540549	'11/11	neutral(0.018)	benign(0.078)	tolerated(0.45)	11.37	0.028	0.0003	0.0002
c.5885C>T	p.Pro1962Leu	rs200971953	112775	1	1	TET2	tet methylcytosine dioxygenase 2 [Source:HGNC Symbol@@@Acc:25941]	ENST00000540549	'11/11	deleterious(0.676)	possibly_damaging(0.657)	deleterious(0)	15.39	0.198	0.0003	0.0002
c.6000A>T	p.Arg2000Ser	.	112890	1	1	TET2	tet methylcytosine dioxygenase 2 [Source:HGNC Symbol@@@Acc:25941]	ENST00000540549	'11/11	neutral(0.456)	benign(0.134)	deleterious(0)	13.38	0.157	0	0
c.4714C>T	p.Arg1572Trp	.	111604	1	1	TET2	tet methylcytosine dioxygenase 2 [Source:HGNC Symbol@@@Acc:25941]	ENST00000540549	'11/11	deleterious(0.614)	probably_damaging(0.924)	tolerated(0.15)	15.77	0.15	0	<0.0001
c.1285G>A	p.Gly429Arg	rs201642693	71607	2	2	TET2	tet methylcytosine dioxygenase 2 [Source:HGNC Symbol@@@Acc:25941]	ENST00000540549	'3/11	neutral(0.308)	benign(0.109)	tolerated(0.08)	14.31	0.18	0.0008	0.0006
c.1741C>T	p.Arg581Cys	.	72063	0	1	TET2	tet methylcytosine dioxygenase 2 [Source:HGNC Symbol@@@Acc:25941]	ENST00000540549	'3/11	neutral(0.296)	benign(0)	tolerated(0.09)	0.948	0.102	0	<0.0001
c.4178C>T	p.Thr1393Ile	.	106123	0	1	TET2	tet methylcytosine dioxygenase 2 [Source:HGNC Symbol@@@Acc:25941]	ENST00000540549	'9/11	deleterious(0.883)	probably_damaging(1)	deleterious(0.02)	28	0.607	0	0
c.5089G>A	p.Gly1697Arg	.	111979	0	1	TET2	tet methylcytosine dioxygenase 2 [Source:HGNC Symbol@@@Acc:25941]	ENST00000540549	'11/11	deleterious(0.919)	probably_damaging(0.998)	deleterious(0)	20.6	0.381	0	0
c.5144T>C	p.Val1715Ala	.	112034	0	1	TET2	tet methylcytosine dioxygenase 2 [Source:HGNC Symbol@@@Acc:25941]	ENST00000540549	'11/11	neutral(0.287)	benign(0.009)	tolerated(0.1)	3.396	0.019	0	0
c.2140T>A	p.Ser714Thr	.	72462	0	1	TET2	tet methylcytosine dioxygenase 2 [Source:HGNC Symbol@@@Acc:25941]	ENST00000540549	'3/11	neutral(0.046)	benign(0.058)	tolerated(0.22)	16.83	0.113	0	0
c.2440C>T	p.Arg814Cys	rs192553789	72762	0	1	TET2	tet methylcytosine dioxygenase 2 [Source:HGNC Symbol@@@Acc:25941]	ENST00000540549	'3/11	neutral(0.445)	benign(0.002)	deleterious(0)	7.03	0.119	0	0
c.1915A>G	p.Asn639Asp	.	72237	0	1	TET2	tet methylcytosine dioxygenase 2 [Source:HGNC Symbol@@@Acc:25941]	ENST00000540549	'3/11	neutral(0.323)	benign(0.057)	tolerated(0.07)	8.149	0.056	0	0
c.251G>A	p.Gly84Glu	.	70573	0	1	TET2	tet methylcytosine dioxygenase 2 [Source:HGNC Symbol@@@Acc:25941]	ENST00000540549	'3/11	neutral(0.049)	benign(0.005)	tolerated(0.2)	14.19	0.012	0	0
c.744C>A	p.His248Gln	.	71066	0	1	TET2	tet methylcytosine dioxygenase 2 [Source:HGNC Symbol@@@Acc:25941]	ENST00000540549	'3/11	deleterious(0.756)	probably_damaging(0.988)	tolerated(0.07)	15.53	0.171	0.0002	0.0001
c.1037T>C	p.Leu346Pro	.	71359	0	1	TET2	tet methylcytosine dioxygenase 2 [Source:HGNC Symbol@@@Acc:25941]	ENST00000540549	'3/11	neutral(0.253)	benign(0.008)	tolerated(0.13)	8.322	0.091	0	<0.0001
c.4343G>A	p.Ser1448Asn	.	109104	0	1	TET2	tet methylcytosine dioxygenase 2 [Source:HGNC Symbol@@@Acc:25941]	ENST00000540549	'10/11	neutral(0.057)	benign(0.015)	tolerated(0.18)	8.532	0.032	0	0
c.2080C>T	p.Leu694Phe	.	72402	0	2	TET2	tet methylcytosine dioxygenase 2 [Source:HGNC Symbol@@@Acc:25941]	ENST00000540549	'3/11	deleterious(0.541)	possibly_damaging(0.523)	deleterious(0.03)	11.23	0.064	0	0
c.527A>T	p.Glu176Val	.	9012	1	0	TGFBR2	transforming growth factor, beta receptor II (70/80kDa) [Source:HGNC Symbol@@@Acc:11773]	ENST00000359013	'4/8	neutral(0.264)	benign(0.136)	tolerated(0.13)	15.3	0.516	0	<0.0001
c.778A>T	p.Ile260Phe	.	30440	1	0	TGFBR2	transforming growth factor, beta receptor II (70/80kDa) [Source:HGNC Symbol@@@Acc:11773]	ENST00000359013	'5/8	neutral(0.378)	benign(0.268)	deleterious(0.04)	15.48	0.413	0	0
c.644G>A	p.Arg215His	.	30306	1	0	TGFBR2	transforming growth factor, beta receptor II (70/80kDa) [Source:HGNC Symbol@@@Acc:11773]	ENST00000359013	'5/8	deleterious(0.565)	possibly_damaging(0.537)	deleterious(0.02)	25.4	0.696	0	0.0001
c.695G>A	p.Arg232Gln	.	30357	1	1	TGFBR2	transforming growth factor, beta receptor II (70/80kDa) [Source:HGNC Symbol@@@Acc:11773]	ENST00000359013	'5/8	neutral(0.034)	benign(0.123)	tolerated(0.33)	7.618	0.255	0.0001	<0.0001
c.663G>T	p.Lys221Asn	.	30325	0	1	TGFBR2	transforming growth factor, beta receptor II (70/80kDa) [Source:HGNC Symbol@@@Acc:11773]	ENST00000359013	'5/8	neutral(0.258)	benign(0.102)	tolerated(0.14)	13.4	0.112	0	0
c.151G>C	p.Ala51Pro	.	18191	0	1	TGFBR2	transforming growth factor, beta receptor II (70/80kDa) [Source:HGNC Symbol@@@Acc:11773]	ENST00000359013	'2/8	neutral(0.029)	benign(0)	tolerated(0.3)	13.45	0.194	0	<0.0001
c.133G>A	p.Asp45Asn	.	181206	0	1	TNP1	transition protein 1 (during histone to protamine replacement) [Source:HGNC Symbol@@@Acc:11951]	ENST00000236979	'1/2	deleterious(0.573)	benign(0.4)	deleterious(0)	12.49	0.111	0.0001	0.0001
c.113T>G	p.Leu38Arg	rs199683943	181186	0	1	TNP1	transition protein 1 (during histone to protamine replacement) [Source:HGNC Symbol@@@Acc:11951]	ENST00000236979	'1/2	deleterious(0.633)	possibly_damaging(0.552)	deleterious(0)	13.91	0.227	0.0003	0.0003
c.1237G>T	p.Ala413Ser	.	112709	1	0	TOX3	TOX high mobility group box family member 3 [Source:HGNC Symbol@@@Acc:11972]	ENST00000219746	'7/7	neutral(0.060)	benign(0.012)	tolerated(0.16)	9.955	0.03	0	<0.0001
c.1306G>T	p.Val436Leu	.	112778	1	0	TOX3	TOX high mobility group box family member 3 [Source:HGNC Symbol@@@Acc:11972]	ENST00000219746	'7/7	.	unknown(0)	tolerated(0.64)	5.532	0.071	0	0
c.836A>T	p.Asn279Ile	rs184096376	106364	1	0	TOX3	TOX high mobility group box family member 3 [Source:HGNC Symbol@@@Acc:11972]	ENST00000219746	'5/7	deleterious(0.919)	probably_damaging(0.998)	deleterious(0)	20.4	0.43	0.0004	0.0001
c.1066C>G	p.Leu356Val	.	112538	1	0	TOX3	TOX high mobility group box family member 3 [Source:HGNC Symbol@@@Acc:11972]	ENST00000219746	'7/7	deleterious(0.639)	probably_damaging(0.946)	tolerated(0.14)	16.16	0.138	0	0
c.1682T>C	p.Ile561Thr	.	113154	1	0	TOX3	TOX high mobility group box family member 3 [Source:HGNC Symbol@@@Acc:11972]	ENST00000219746	'7/7	.	unknown(0)	tolerated(0.81)	9.62	0.071	0	<0.0001
c.440G>A	p.Arg147Gln	rs201164572	101913	1	0	TOX3	TOX high mobility group box family member 3 [Source:HGNC Symbol@@@Acc:11972]	ENST00000219746	'4/7	neutral(0.028)	benign(0.198)	tolerated(0.52)	11.79	0.057	0	0.0002
c.464G>A	p.Arg155Gln	rs200208189	101937	1	2	TOX3	TOX high mobility group box family member 3 [Source:HGNC Symbol@@@Acc:11972]	ENST00000219746	'4/7	neutral(0.235)	possibly_damaging(0.641)	tolerated(0.48)	13.92	0.205	0.0002	0.0001
c.1457T>A	p.Met486Lys	.	112929	0	1	TOX3	TOX high mobility group box family member 3 [Source:HGNC Symbol@@@Acc:11972]	ENST00000219746	'7/7	.	unknown(0)	deleterious(0.03)	12.97	0.143	0	0
c.1213G>A	p.Ala405Thr	rs191245327	112685	0	1	TOX3	TOX high mobility group box family member 3 [Source:HGNC Symbol@@@Acc:11972]	ENST00000219746	'7/7	neutral(0.029)	benign(0.043)	tolerated(0.31)	12.07	0.058	0.0001	0.0002
c.509C>T	p.Pro170Leu	.	101982	0	1	TOX3	TOX high mobility group box family member 3 [Source:HGNC Symbol@@@Acc:11972]	ENST00000219746	'4/7	neutral(0.014)	benign(0.03)	tolerated(0.44)	11.28	0.099	0	0
c.560G>A	p.Gly187Glu	.	102033	0	2	TOX3	TOX high mobility group box family member 3 [Source:HGNC Symbol@@@Acc:11972]	ENST00000219746	'4/7	deleterious(0.576)	benign(0.407)	deleterious(0)	16.16	0.291	0.0001	0.0001
c.706C>G	p.Leu236Val	.	75736	1	0	TPK1	thiamin pyrophosphokinase 1 [Source:HGNC Symbol@@@Acc:17358]	ENST00000360057	'9/9	neutral(0.062)	benign(0.04)	tolerated(0.16)	12.37	0.165	0	0
c.157T>C	p.Tyr53His	rs201086987	305102	1	0	TPK1	thiamin pyrophosphokinase 1 [Source:HGNC Symbol@@@Acc:17358]	ENST00000360057	'4/9	neutral(0.018)	benign(0.07)	tolerated(0.43)	14.04	0.349	0	0.0001
c.136G>A	p.Asp46Asn	.	305123	0	1	TPK1	thiamin pyrophosphokinase 1 [Source:HGNC Symbol@@@Acc:17358]	ENST00000360057	'4/9	deleterious(0.867)	probably_damaging(0.996)	deleterious(0.01)	29.6	0.88	0	0
c.46A>T	p.Asn16Tyr	.	388114	0	1	TPK1	thiamin pyrophosphokinase 1 [Source:HGNC Symbol@@@Acc:17358]	ENST00000360057	'3/9	neutral(0.059)	benign(0.001)	tolerated(0.17)	6.296	0.125	0	<0.0001
c.739G>A	p.Glu247Lys	rs200805380	379196	3	0	UNC13A	unc-13 homolog A (C. elegans) [Source:HGNC Symbol@@@Acc:23150]	ENST00000519716	'9/44	neutral(0.383)	benign(0.005)	deleterious(0.02)	18.81	0.27	0.0004	0.0006
c.866G>A	p.Gly289Asp	.	377406	1	0	UNC13A	unc-13 homolog A (C. elegans) [Source:HGNC Symbol@@@Acc:23150]	ENST00000519716	'10/44	neutral(0.050)	benign(0.014)	tolerated(0.2)	14.16	0.443	0	<0.0001
c.1471A>C	p.Met491Leu	.	370662	1	0	UNC13A	unc-13 homolog A (C. elegans) [Source:HGNC Symbol@@@Acc:23150]	ENST00000519716	'13/44	deleterious(0.628)	possibly_damaging(0.686)	deleterious(0.02)	27.9	0.356	0	0
c.887G>A	p.Arg296Gln	.	377385	1	0	UNC13A	unc-13 homolog A (C. elegans) [Source:HGNC Symbol@@@Acc:23150]	ENST00000519716	'10/44	neutral(0.012)	benign(0.027)	tolerated(0.47)	14.92	0.195	0	0
c.452T>C	p.Met151Thr	rs199919434	389239	1	0	UNC13A	unc-13 homolog A (C. elegans) [Source:HGNC Symbol@@@Acc:23150]	ENST00000519716	'6/44	neutral(0.407)	benign(0.021)	deleterious(0.01)	14.66	0.38	0.0006	0.0004
c.1538C>T	p.Ser513Phe	.	370076	1	0	UNC13A	unc-13 homolog A (C. elegans) [Source:HGNC Symbol@@@Acc:23150]	ENST00000519716	'15/44	deleterious(0.774)	possibly_damaging(0.854)	deleterious(0)	19.86	0.264	0	0
c.3881A>G	p.Asn1294Ser	.	348654	1	0	UNC13A	unc-13 homolog A (C. elegans) [Source:HGNC Symbol@@@Acc:23150]	ENST00000519716	'33/44	neutral(0.054)	benign(0.15)	tolerated(0.23)	13.72	0.182	0	0.0001
c.725C>T	p.Ser242Phe	.	379210	1	0	UNC13A	unc-13 homolog A (C. elegans) [Source:HGNC Symbol@@@Acc:23150]	ENST00000519716	'9/44	neutral(0.445)	benign(0.006)	deleterious(0)	17.01	0.489	0	<0.0001
c.1071C>A	p.Ser357Arg	rs201556079	377201	1	0	UNC13A	unc-13 homolog A (C. elegans) [Source:HGNC Symbol@@@Acc:23150]	ENST00000519716	'10/44	neutral(0.049)	benign(0)	tolerated(0.2)	11.19	0.228	0.0002	<0.0001
c.377G>A	p.Arg126His	.	390676	1	0	UNC13A	unc-13 homolog A (C. elegans) [Source:HGNC Symbol@@@Acc:23150]	ENST00000519716	'5/44	neutral(0.296)	benign(0)	tolerated(0.09)	16.17	0.17	0	0
c.1220C>T	p.Thr407Met	.	377052	1	0	UNC13A	unc-13 homolog A (C. elegans) [Source:HGNC Symbol@@@Acc:23150]	ENST00000519716	'10/44	neutral(0.301)	benign(0.031)	tolerated(0.08)	11.43	0.117	0	<0.0001
c.4292A>G	p.Asn1431Ser	.	340049	1	0	UNC13A	unc-13 homolog A (C. elegans) [Source:HGNC Symbol@@@Acc:23150]	ENST00000519716	'39/44	neutral(0.004)	benign(0.068)	tolerated(0.92)	10.89	0.25	0	0.0001
c.1711G>C	p.Glu571Gln	.	369642	1	0	UNC13A	unc-13 homolog A (C. elegans) [Source:HGNC Symbol@@@Acc:23150]	ENST00000519716	'16/44	deleterious(0.863)	probably_damaging(0.976)	deleterious(0)	31	0.774	0	<0.0001
c.892C>T	p.Arg298Trp	rs201739401	377380	1	1	UNC13A	unc-13 homolog A (C. elegans) [Source:HGNC Symbol@@@Acc:23150]	ENST00000519716	'10/44	neutral(0.375)	benign(0.252)	deleterious(0.04)	18.7	0.396	0.0004	0.0005
c.4855G>A	p.Val1619Met	.	327417	1	2	UNC13A	unc-13 homolog A (C. elegans) [Source:HGNC Symbol@@@Acc:23150]	ENST00000519716	'44/44	neutral(0.467)	possibly_damaging(0.452)	tolerated(0.07)	16.87	0.14	0	0.0008
c.2475C>A	p.Asn825Lys	.	362660	0	1	UNC13A	unc-13 homolog A (C. elegans) [Source:HGNC Symbol@@@Acc:23150]	ENST00000519716	'21/44	neutral(0.309)	benign(0.143)	tolerated(0.09)	6.9	0.407	0	0
c.869C>T	p.Ser290Phe	.	377403	0	1	UNC13A	unc-13 homolog A (C. elegans) [Source:HGNC Symbol@@@Acc:23150]	ENST00000519716	'10/44	neutral(0.025)	benign(0.09)	tolerated(0.37)	11.5	0.419	0	0
c.1073A>G	p.Tyr358Cys	.	377199	0	1	UNC13A	unc-13 homolog A (C. elegans) [Source:HGNC Symbol@@@Acc:23150]	ENST00000519716	'10/44	neutral(0.060)	benign(0.023)	tolerated(0.17)	12.74	0.409	0	0
c.3136G>A	p.Asp1046Asn	.	357209	0	1	UNC13A	unc-13 homolog A (C. elegans) [Source:HGNC Symbol@@@Acc:23150]	ENST00000519716	'26/44	deleterious(0.863)	probably_damaging(0.995)	deleterious(0.01)	23.1	0.566	0.0001	<0.0001
c.5037G>C	p.Glu1679Asp	.	327235	0	1	UNC13A	unc-13 homolog A (C. elegans) [Source:HGNC Symbol@@@Acc:23150]	ENST00000519716	'44/44	neutral(0.043)	benign(0.031)	tolerated(0.23)	12.58	0.12	0	0
c.1891G>A	p.Glu631Lys	.	27281	2	0	USHBP1	Usher syndrome 1C binding protein 1 [Source:HGNC Symbol@@@Acc:24058]	ENST00000252597	'12/13	neutral(0.037)	benign(0.014)	tolerated(0.25)	9.051	0.072	0	<0.0001
c.1909T>C	p.Cys637Arg	rs148037291	27299	1	0	USHBP1	Usher syndrome 1C binding protein 1 [Source:HGNC Symbol@@@Acc:24058]	ENST00000252597	'12/13	deleterious(0.569)	possibly_damaging(0.734)	tolerated(0.08)	4.403	0.197	0.0001	0.0001
c.1333C>G	p.Pro445Ala	.	22286	1	0	USHBP1	Usher syndrome 1C binding protein 1 [Source:HGNC Symbol@@@Acc:24058]	ENST00000252597	'9/13	neutral(0.165)	possibly_damaging(0.493)	tolerated(1)	8.728	0.07	0.0001	<0.0001
c.2027T>C	p.Val676Ala	.	28584	1	0	USHBP1	Usher syndrome 1C binding protein 1 [Source:HGNC Symbol@@@Acc:24058]	ENST00000252597	'13/13	neutral(0.408)	benign(0.043)	deleterious(0.01)	10.87	0.045	0	0
c.2024A>T	p.Glu675Val	.	28581	1	0	USHBP1	Usher syndrome 1C binding protein 1 [Source:HGNC Symbol@@@Acc:24058]	ENST00000252597	'13/13	deleterious(0.889)	probably_damaging(0.991)	deleterious(0)	14.22	0.142	0	0
c.1096G>A	p.Asp366Asn	.	20558	1	0	USHBP1	Usher syndrome 1C binding protein 1 [Source:HGNC Symbol@@@Acc:24058]	ENST00000252597	'8/13	neutral(0.011)	benign(0.001)	tolerated(0.49)	5.777	0.014	0	<0.0001
c.841C>T	p.Leu281Phe	rs201874448	19234	1	0	USHBP1	Usher syndrome 1C binding protein 1 [Source:HGNC Symbol@@@Acc:24058]	ENST00000252597	'6/13	deleterious(0.609)	possibly_damaging(0.842)	tolerated(0.1)	18.6	0.085	0.0001	0.0002
c.901C>T	p.Arg301Trp	rs183538371	19294	1	0	USHBP1	Usher syndrome 1C binding protein 1 [Source:HGNC Symbol@@@Acc:24058]	ENST00000252597	'6/13	deleterious(0.843)	probably_damaging(0.955)	deleterious(0)	16.09	0.266	0	<0.0001
c.35G>A	p.Arg12Gln	.	14629	1	0	USHBP1	Usher syndrome 1C binding protein 1 [Source:HGNC Symbol@@@Acc:24058]	ENST00000252597	'2/13	.	unknown(0)	deleterious(0)	16.9	0.093	<0.0001	<0.0001
c.2003T>C	p.Met668Thr	.	28560	1	0	USHBP1	Usher syndrome 1C binding protein 1 [Source:HGNC Symbol@@@Acc:24058]	ENST00000252597	'13/13	neutral(0.449)	benign(0.063)	deleterious(0)	10.26	0.07	0	<0.0001
c.809G>A	p.Arg270His	rs147305519	19202	1	0	USHBP1	Usher syndrome 1C binding protein 1 [Source:HGNC Symbol@@@Acc:24058]	ENST00000252597	'6/13	neutral(0.034)	benign(0.004)	tolerated(0.26)	4.605	0.086	0.0001	0.0001
c.799C>T	p.Arg267Trp	rs188069399	19192	2	1	USHBP1	Usher syndrome 1C binding protein 1 [Source:HGNC Symbol@@@Acc:24058]	ENST00000252597	'6/13	deleterious(0.606)	possibly_damaging(0.719)	tolerated(0.05)	14.58	0.057	0	0.0002
c.635A>G	p.Gln212Arg	rs45520737	16335	1	2	USHBP1	Usher syndrome 1C binding protein 1 [Source:HGNC Symbol@@@Acc:24058]	ENST00000252597	'4/13	neutral(0.337)	benign(0.191)	tolerated(0.07)	13.41	0.046	0.0006	0.0006
c.569G>C	p.Arg190Pro	rs138680472	16269	0	1	USHBP1	Usher syndrome 1C binding protein 1 [Source:HGNC Symbol@@@Acc:24058]	ENST00000252597	'4/13	deleterious(0.803)	probably_damaging(0.954)	deleterious(0.01)	11.83	0.145	0	0.001
c.1955G>A	p.Arg652Gln	rs201693783	28512	0	1	USHBP1	Usher syndrome 1C binding protein 1 [Source:HGNC Symbol@@@Acc:24058]	ENST00000252597	'13/13	deleterious(0.831)	probably_damaging(0.981)	deleterious(0.01)	23.4	0.112	0	<0.0001
c.1683G>C	p.Glu561Asp	.	23500	0	1	USHBP1	Usher syndrome 1C binding protein 1 [Source:HGNC Symbol@@@Acc:24058]	ENST00000252597	'10/13	neutral(0.012)	benign(0.026)	tolerated(0.47)	1.971	0.014	0	0
c.458G>C	p.Ser153Thr	rs200725916	16158	0	1	USHBP1	Usher syndrome 1C binding protein 1 [Source:HGNC Symbol@@@Acc:24058]	ENST00000252597	'4/13	neutral(0.014)	benign(0.095)	tolerated(0.54)	7.552	0.039	0	<0.0001
c.1145A>G	p.Glu382Gly	.	20607	0	1	USHBP1	Usher syndrome 1C binding protein 1 [Source:HGNC Symbol@@@Acc:24058]	ENST00000252597	'8/13	neutral(0.048)	benign(0.062)	tolerated(0.21)	12.9	0.02	0	0
c.802C>T	p.Arg268Cys	rs200847853	19195	0	1	USHBP1	Usher syndrome 1C binding protein 1 [Source:HGNC Symbol@@@Acc:24058]	ENST00000252597	'6/13	deleterious(0.677)	probably_damaging(0.975)	tolerated(0.12)	14.93	0.136	0	0.0001
c.2020G>A	p.Glu674Lys	.	28577	0	1	USHBP1	Usher syndrome 1C binding protein 1 [Source:HGNC Symbol@@@Acc:24058]	ENST00000252597	'13/13	deleterious(0.729)	probably_damaging(0.968)	tolerated(0.07)	13.86	0.058	0	0
c.212A>C	p.Lys71Thr	rs144848410	15912	0	1	USHBP1	Usher syndrome 1C binding protein 1 [Source:HGNC Symbol@@@Acc:24058]	ENST00000252597	'4/13	neutral(0.460)	possibly_damaging(0.607)	tolerated(0.14)	11.3	0.049	0.0001	<0.0001
c.320G>A	p.Arg107His	rs2228487	227620	1	0	XRCC1	X-ray repair complementing defective repair in Chinese hamster cells 1 [Source:HGNC Symbol@@@Acc:12828]	ENST00000262887	'4/17	deleterious(0.945)	probably_damaging(1)	deleterious(0)	19.67	0.464	0.0005	0.0002
c.1675C>T	p.Arg559Trp	rs199748521	238179	1	0	XRCC1	X-ray repair complementing defective repair in Chinese hamster cells 1 [Source:HGNC Symbol@@@Acc:12828]	ENST00000262887	'15/17	deleterious(0.850)	probably_damaging(0.962)	deleterious(0)	14.74	0.676	0.0002	<0.0001
c.371G>A	p.Arg124His	.	227671	1	0	XRCC1	X-ray repair complementing defective repair in Chinese hamster cells 1 [Source:HGNC Symbol@@@Acc:12828]	ENST00000262887	'4/17	neutral(0.345)	benign(0.002)	tolerated(0.05)	16.8	0.131	0.0001	<0.0001
c.1454C>A	p.Ser485Tyr	rs2307184	236281	1	0	XRCC1	X-ray repair complementing defective repair in Chinese hamster cells 1 [Source:HGNC Symbol@@@Acc:12828]	ENST00000262887	'13/17	deleterious(0.577)	possibly_damaging(0.778)	tolerated(0.1)	18.22	0.121	0.0009	0.0002
c.9G>T	p.Glu3Asp	.	206910	1	0	XRCC1	X-ray repair complementing defective repair in Chinese hamster cells 1 [Source:HGNC Symbol@@@Acc:12828]	ENST00000262887	'1/17	neutral(0.410)	benign(0.261)	deleterious(0.02)	35	0.134	0	0
c.1678C>T	p.Arg560Trp	rs2307166	238182	1	3	XRCC1	X-ray repair complementing defective repair in Chinese hamster cells 1 [Source:HGNC Symbol@@@Acc:12828]	ENST00000262887	'15/17	deleterious(0.919)	probably_damaging(0.998)	deleterious(0)	14.55	0.526	0.0007	0.0002
c.560C>T	p.Pro187Leu	.	228918	0	1	XRCC1	X-ray repair complementing defective repair in Chinese hamster cells 1 [Source:HGNC Symbol@@@Acc:12828]	ENST00000262887	'6/17	deleterious(0.806)	probably_damaging(0.995)	deleterious(0.04)	15.37	0.242	0	<0.0001
c.1135C>T	p.Arg379Cys	.	230725	0	1	XRCC1	X-ray repair complementing defective repair in Chinese hamster cells 1 [Source:HGNC Symbol@@@Acc:12828]	ENST00000262887	'10/17	deleterious(0.692)	probably_damaging(0.962)	tolerated(0.1)	19.88	0.16	0	<0.0001
c.1286C>T	p.Pro429Leu	rs199761694	235469	0	1	XRCC1	X-ray repair complementing defective repair in Chinese hamster cells 1 [Source:HGNC Symbol@@@Acc:12828]	ENST00000262887	'11/17	neutral(0.330)	benign(0.097)	tolerated(0.06)	12.94	0.048	0.0001	0.0003
c.1691G>A	p.Arg564Gln	.	238195	0	1	XRCC1	X-ray repair complementing defective repair in Chinese hamster cells 1 [Source:HGNC Symbol@@@Acc:12828]	ENST00000262887	'15/17	deleterious(0.779)	probably_damaging(0.925)	deleterious(0.01)	14.19	0.527	0	<0.0001
c.1541C>T	p.Pro514Leu	rs25474	236462	0	1	XRCC1	X-ray repair complementing defective repair in Chinese hamster cells 1 [Source:HGNC Symbol@@@Acc:12828]	ENST00000262887	'14/17	deleterious(0.886)	probably_damaging(0.99)	deleterious(0)	16.08	0.234	0.0002	0.0001
c.1375G>A	p.Ala459Thr	.	235714	0	1	XRCC1	X-ray repair complementing defective repair in Chinese hamster cells 1 [Source:HGNC Symbol@@@Acc:12828]	ENST00000262887	'12/17	neutral(0.011)	benign(0.062)	tolerated(0.54)	9.518	0.034	0	0
c.1738C>T	p.Arg580Trp	rs140655170	238698	0	1	XRCC1	X-ray repair complementing defective repair in Chinese hamster cells 1 [Source:HGNC Symbol@@@Acc:12828]	ENST00000262887	'16/17	deleterious(0.846)	probably_damaging(0.958)	deleterious(0)	19.11	0.199	0.0001	0.0001
c.895C>A	p.Pro299Thr	.	230156	0	2	XRCC1	X-ray repair complementing defective repair in Chinese hamster cells 1 [Source:HGNC Symbol@@@Acc:12828]	ENST00000262887	'9/17	neutral(0.012)	benign(0.002)	tolerated(0.46)	1.173	0.024	0	<0.0001
c.908G>T	p.Gly303Val	.	230169	0	2	XRCC1	X-ray repair complementing defective repair in Chinese hamster cells 1 [Source:HGNC Symbol@@@Acc:12828]	ENST00000262887	'9/17	neutral(0.448)	probably_damaging(0.983)	tolerated(0.37)	16.46	0.093	0	<0.0001
c.1060G>T	p.Gly354Cys	.	212093	1	0	ZMIZ1	zinc finger, MIZ-type containing 1 [Source:HGNC Symbol@@@Acc:16493]	ENST00000334512	'12/25	deleterious(0.562)	possibly_damaging(0.681)	tolerated(0.07)	20.7	0.213	0	0
c.1784C>T	p.Thr595Met	.	217777	1	0	ZMIZ1	zinc finger, MIZ-type containing 1 [Source:HGNC Symbol@@@Acc:16493]	ENST00000334512	'16/25	deleterious(0.731)	possibly_damaging(0.771)	deleterious(0)	34	0.22	0	0.0002
c.2360C>T	p.Thr787Ile	.	224148	1	0	ZMIZ1	zinc finger, MIZ-type containing 1 [Source:HGNC Symbol@@@Acc:16493]	ENST00000334512	'21/25	deleterious(0.778)	probably_damaging(0.924)	deleterious(0.01)	29.5	0.7	0	0
c.202G>A	p.Gly68Ser	.	134806	1	0	ZMIZ1	zinc finger, MIZ-type containing 1 [Source:HGNC Symbol@@@Acc:16493]	ENST00000334512	'7/25	deleterious(0.886)	probably_damaging(0.99)	deleterious(0)	34	0.289	0	0
c.1462A>G	p.Ser488Gly	rs201288265	216271	1	0	ZMIZ1	zinc finger, MIZ-type containing 1 [Source:HGNC Symbol@@@Acc:16493]	ENST00000334512	'14/25	neutral(0.025)	benign(0.013)	tolerated(0.33)	15.09	0.044	0.0003	0.0005
c.1527C>G	p.His509Gln	.	217051	1	0	ZMIZ1	zinc finger, MIZ-type containing 1 [Source:HGNC Symbol@@@Acc:16493]	ENST00000334512	'15/25	deleterious(0.514)	possibly_damaging(0.649)	tolerated(0.1)	19.13	0.166	0	0
c.124C>A	p.Pro42Thr	.	127009	1	0	ZMIZ1	zinc finger, MIZ-type containing 1 [Source:HGNC Symbol@@@Acc:16493]	ENST00000334512	'6/25	deleterious(0.830)	probably_damaging(0.98)	deleterious(0.01)	23	0.374	0	0
c.2965C>A	p.Pro989Thr	.	229663	1	0	ZMIZ1	zinc finger, MIZ-type containing 1 [Source:HGNC Symbol@@@Acc:16493]	ENST00000334512	'24/25	neutral(0.040)	benign(0.202)	tolerated(0.35)	12.93	0.047	0	0.0001
c.1172C>T	p.Pro391Leu	.	212205	1	0	ZMIZ1	zinc finger, MIZ-type containing 1 [Source:HGNC Symbol@@@Acc:16493]	ENST00000334512	'12/25	deleterious(0.604)	possibly_damaging(0.808)	tolerated(0.08)	32	0.232	0	<0.0001
c.2120C>T	p.Thr707Met	rs181574686	220817	1	0	ZMIZ1	zinc finger, MIZ-type containing 1 [Source:HGNC Symbol@@@Acc:16493]	ENST00000334512	'18/25	deleterious(0.869)	probably_damaging(0.98)	deleterious(0)	28.3	0.45	0	<0.0001
c.1238A>G	p.Tyr413Cys	.	215088	1	0	ZMIZ1	zinc finger, MIZ-type containing 1 [Source:HGNC Symbol@@@Acc:16493]	ENST00000334512	'13/25	neutral(0.435)	benign(0.279)	deleterious(0.01)	15.91	0.301	0	<0.0001
c.2210A>G	p.Lys737Arg	.	222709	2	1	ZMIZ1	zinc finger, MIZ-type containing 1 [Source:HGNC Symbol@@@Acc:16493]	ENST00000334512	'19/25	neutral(0.268)	benign(0.101)	tolerated(0.12)	19.13	0.54	0	<0.0001
c.3013G>A	p.Asp1005Asn	rs149174704	229711	1	1	ZMIZ1	zinc finger, MIZ-type containing 1 [Source:HGNC Symbol@@@Acc:16493]	ENST00000334512	'24/25	deleterious(0.661)	possibly_damaging(0.755)	deleterious(0.02)	34	0.223	0.0003	0.0002
c.2935A>T	p.Ser979Cys	rs202180044	229633	1	2	ZMIZ1	zinc finger, MIZ-type containing 1 [Source:HGNC Symbol@@@Acc:16493]	ENST00000334512	'24/25	deleterious(0.664)	possibly_damaging(0.759)	deleterious(0.02)	21	0.14	0.0007	0.0006
c.742G>A	p.Gly248Arg	.	209770	0	1	ZMIZ1	zinc finger, MIZ-type containing 1 [Source:HGNC Symbol@@@Acc:16493]	ENST00000334512	'10/25	neutral(0.376)	possibly_damaging(0.893)	tolerated(0.32)	19.26	0.491	0	0
c.1477G>A	p.Gly493Arg	rs201518818	216286	0	1	ZMIZ1	zinc finger, MIZ-type containing 1 [Source:HGNC Symbol@@@Acc:16493]	ENST00000334512	'14/25	neutral(0.031)	benign(0.233)	tolerated(0.54)	15.68	0.103	0	0.0001
c.2972G>A	p.Arg991Gln	.	229670	0	1	ZMIZ1	zinc finger, MIZ-type containing 1 [Source:HGNC Symbol@@@Acc:16493]	ENST00000334512	'24/25	neutral(0.326)	possibly_damaging(0.845)	tolerated(0.75)	12.61	0.126	0	0
c.1144G>A	p.Gly382Arg	.	212177	0	1	ZMIZ1	zinc finger, MIZ-type containing 1 [Source:HGNC Symbol@@@Acc:16493]	ENST00000334512	'12/25	deleterious(0.574)	possibly_damaging(0.802)	tolerated(0.11)	21.7	0.172	0	<0.0001
c.649G>T	p.Ala217Ser	rs200853027	209677	0	1	ZMIZ1	zinc finger, MIZ-type containing 1 [Source:HGNC Symbol@@@Acc:16493]	ENST00000334512	'10/25	neutral(0.002)	benign(0.004)	tolerated(0.74)	12.06	0.08	0.0001	0.0001
c.2879A>C	p.Gln960Pro	.	229577	0	2	ZMIZ1	zinc finger, MIZ-type containing 1 [Source:HGNC Symbol@@@Acc:16493]	ENST00000334512	'24/25	neutral(0.013)	benign(0.001)	tolerated(0.43)	6.94	0.102	0	0
c.1706A>G	p.Asn569Ser	.	394609	2	0	ZNF226	zinc finger protein 226 [Source:HGNC Symbol@@@Acc:13019]	ENST00000590089	'7/7	neutral(0.098)	benign(0.313)	tolerated(1)	0.055	0.071	0	0.0001
c.2201A>G	p.Lys734Arg	.	395104	1	0	ZNF226	zinc finger protein 226 [Source:HGNC Symbol@@@Acc:13019]	ENST00000590089	'7/7	deleterious(0.796)	probably_damaging(0.992)	deleterious(0.04)	19.82	0.145	0.0001	0
c.1839A>C	p.Lys613Asn	.	394742	1	0	ZNF226	zinc finger protein 226 [Source:HGNC Symbol@@@Acc:13019]	ENST00000590089	'7/7	deleterious(0.935)	probably_damaging(0.999)	deleterious(0)	15.71	0.203	0	0
c.988G>A	p.Val330Met	rs201221996	393891	1	0	ZNF226	zinc finger protein 226 [Source:HGNC Symbol@@@Acc:13019]	ENST00000590089	'7/7	neutral(0.445)	benign(0.005)	deleterious(0)	11.8	0.032	0	0.0001
c.2118G>C	p.Lys706Asn	.	395021	1	0	ZNF226	zinc finger protein 226 [Source:HGNC Symbol@@@Acc:13019]	ENST00000590089	'7/7	deleterious(0.935)	probably_damaging(0.999)	deleterious(0)	13.58	0.165	0	<0.0001
c.2187T>G	p.Cys729Trp	.	395090	1	0	ZNF226	zinc finger protein 226 [Source:HGNC Symbol@@@Acc:13019]	ENST00000590089	'7/7	deleterious(0.945)	probably_damaging(1)	deleterious(0)	13.52	0.562	0	0
c.218G>A	p.Arg73Gln	.	390576	1	0	ZNF226	zinc finger protein 226 [Source:HGNC Symbol@@@Acc:13019]	ENST00000590089	'6/7	neutral(0.000)	benign(0)	tolerated(1)	0.004	0.028	0	<0.0001
c.248A>T	p.Gln83Leu	.	393151	1	0	ZNF226	zinc finger protein 226 [Source:HGNC Symbol@@@Acc:13019]	ENST00000590089	'7/7	neutral(0.158)	benign(0.393)	tolerated(0.28)	12.55	0.096	0	0
c.1606T>C	p.Cys536Arg	.	394509	1	0	ZNF226	zinc finger protein 226 [Source:HGNC Symbol@@@Acc:13019]	ENST00000590089	'7/7	deleterious(0.935)	probably_damaging(0.999)	deleterious(0)	17.52	0.677	0	0
c.1819A>G	p.Arg607Gly	.	394722	1	0	ZNF226	zinc finger protein 226 [Source:HGNC Symbol@@@Acc:13019]	ENST00000590089	'7/7	deleterious(0.789)	possibly_damaging(0.884)	deleterious(0)	14.48	0.21	0.0001	0.0003
c.1357G>A	p.Gly453Ser	.	394260	1	0	ZNF226	zinc finger protein 226 [Source:HGNC Symbol@@@Acc:13019]	ENST00000590089	'7/7	deleterious(0.653)	possibly_damaging(0.739)	deleterious(0.02)	26.2	0.331	0	<0.0001
c.973C>A	p.His325Asn	.	393876	1	0	ZNF226	zinc finger protein 226 [Source:HGNC Symbol@@@Acc:13019]	ENST00000590089	'7/7	deleterious(0.843)	probably_damaging(0.988)	deleterious(0.01)	19.93	0.462	0	0
c.760T>G	p.Cys254Gly	.	393663	1	0	ZNF226	zinc finger protein 226 [Source:HGNC Symbol@@@Acc:13019]	ENST00000590089	'7/7	deleterious(0.524)	probably_damaging(0.999)	tolerated(0.26)	11.97	0.555	0	0
c.700A>G	p.Met234Val	rs188862419	393603	4	2	ZNF226	zinc finger protein 226 [Source:HGNC Symbol@@@Acc:13019]	ENST00000590089	'7/7	neutral(0.002)	benign(0)	tolerated(0.68)	0.01	0.007	0.001	0.0003
c.2302T>G	p.Ser768Ala	rs199815905	395205	3	2	ZNF226	zinc finger protein 226 [Source:HGNC Symbol@@@Acc:13019]	ENST00000590089	'7/7	neutral(0.302)	benign(0.046)	tolerated(0.08)	9.05	0.124	0.0008	0.0008
c.317A>C	p.Gln106Pro	.	393220	1	1	ZNF226	zinc finger protein 226 [Source:HGNC Symbol@@@Acc:13019]	ENST00000590089	'7/7	neutral(0.401)	benign(0.192)	deleterious(0.02)	14.44	0.082	0	0.0001
c.680A>G	p.Asn227Ser	.	393583	1	2	ZNF226	zinc finger protein 226 [Source:HGNC Symbol@@@Acc:13019]	ENST00000590089	'7/7	neutral(0.020)	benign(0)	tolerated(0.36)	7.895	0.01	0.0002	0.0003
c.838C>G	p.Leu280Val	.	393741	1	2	ZNF226	zinc finger protein 226 [Source:HGNC Symbol@@@Acc:13019]	ENST00000590089	'7/7	neutral(0.013)	benign(0.034)	tolerated(0.49)	5.235	0.051	0.0004	0.0002
c.2153A>G	p.Gln718Arg	.	395056	0	1	ZNF226	zinc finger protein 226 [Source:HGNC Symbol@@@Acc:13019]	ENST00000590089	'7/7	deleterious(0.788)	probably_damaging(0.98)	deleterious(0.03)	16.09	0.103	0.0001	<0.0001
c.5A>T	p.Asn2Ile	.	387726	0	1	ZNF226	zinc finger protein 226 [Source:HGNC Symbol@@@Acc:13019]	ENST00000590089	'4/7	neutral(0.059)	benign(0.002)	tolerated(0.17)	11.41	0.025	0	0
c.1981C>T	p.His661Tyr	.	394884	0	1	ZNF226	zinc finger protein 226 [Source:HGNC Symbol@@@Acc:13019]	ENST00000590089	'7/7	deleterious(0.935)	probably_damaging(0.999)	deleterious(0)	20.5	0.754	0	0
c.2300G>A	p.Arg767Gln	rs201130354	395203	0	1	ZNF226	zinc finger protein 226 [Source:HGNC Symbol@@@Acc:13019]	ENST00000590089	'7/7	neutral(0.280)	benign(0.111)	tolerated(0.11)	10.92	0.066	0.0001	0.0004
c.140T>C	p.Val47Ala	.	389853	0	1	ZNF226	zinc finger protein 226 [Source:HGNC Symbol@@@Acc:13019]	ENST00000590089	'5/7	deleterious(0.879)	probably_damaging(0.986)	deleterious(0)	20.7	0.195	0	0.0001
c.589T>C	p.Cys197Arg	.	393492	0	1	ZNF226	zinc finger protein 226 [Source:HGNC Symbol@@@Acc:13019]	ENST00000590089	'7/7	neutral(0.019)	benign(0.001)	tolerated(0.37)	6.569	0.029	0.0004	0.0002
c.175A>G	p.Ile59Val	.	390533	0	1	ZNF226	zinc finger protein 226 [Source:HGNC Symbol@@@Acc:13019]	ENST00000590089	'6/7	neutral(0.345)	benign(0)	tolerated(0.05)	8.529	0.024	0	0
c.1770A>C	p.Glu590Asp	rs199870248	394673	0	2	ZNF226	zinc finger protein 226 [Source:HGNC Symbol@@@Acc:13019]	ENST00000590089	'7/7	deleterious(0.490)	probably_damaging(0.996)	tolerated(0.3)	13.65	0.088	0.0004	0.0006
c.905G>A	p.Arg302His	.	65146	2	0	ZNF283	zinc finger protein 283 [Source:HGNC Symbol@@@Acc:13077]	ENST00000324461	'7/7	neutral(0.006)	benign(0.036)	tolerated(0.62)	3.917	0.025	0.0002	0.0002
c.926A>C	p.His309Pro	.	65167	1	0	ZNF283	zinc finger protein 283 [Source:HGNC Symbol@@@Acc:13077]	ENST00000324461	'7/7	deleterious(0.945)	probably_damaging(1)	deleterious(0)	15.94	0.814	0.0001	0
c.989G>T	p.Trp330Leu	.	65230	1	0	ZNF283	zinc finger protein 283 [Source:HGNC Symbol@@@Acc:13077]	ENST00000324461	'7/7	neutral(0.002)	benign(0.001)	tolerated(0.69)	0.709	0.09	0.0001	0.0004
c.679A>G	p.Arg227Gly	rs200156604	64920	1	0	ZNF283	zinc finger protein 283 [Source:HGNC Symbol@@@Acc:13077]	ENST00000324461	'7/7	neutral(0.429)	benign(0.234)	deleterious(0.01)	12.09	0.189	0.0004	0.0002
c.988T>G	p.Trp330Gly	rs202159056	65229	1	0	ZNF283	zinc finger protein 283 [Source:HGNC Symbol@@@Acc:13077]	ENST00000324461	'7/7	neutral(0.024)	benign(0.001)	tolerated(0.33)	2.34	0.056	0.0001	<0.0001
c.1699G>A	p.Gly567Ser	.	65940	1	0	ZNF283	zinc finger protein 283 [Source:HGNC Symbol@@@Acc:13077]	ENST00000324461	'7/7	deleterious(0.637)	possibly_damaging(0.565)	deleterious(0)	17.19	0.166	<0.0001	0.0002
c.752A>G	p.Asn251Ser	.	64993	1	0	ZNF283	zinc finger protein 283 [Source:HGNC Symbol@@@Acc:13077]	ENST00000324461	'7/7	neutral(0.241)	benign(0.016)	tolerated(0.15)	6.403	0.007	0.0001	<0.0001
c.1679A>G	p.Gln560Arg	.	65920	1	0	ZNF283	zinc finger protein 283 [Source:HGNC Symbol@@@Acc:13077]	ENST00000324461	'7/7	neutral(0.010)	benign(0.042)	tolerated(0.54)	3.978	0.037	0	0
c.40T>C	p.Cys14Arg	rs190134631	51184	1	0	ZNF283	zinc finger protein 283 [Source:HGNC Symbol@@@Acc:13077]	ENST00000324461	'4/7	.	unknown(0)	tolerated(0.09)	3.96	0.024	0	<0.0001
c.230A>T	p.Asp77Val	.	54712	1	0	ZNF283	zinc finger protein 283 [Source:HGNC Symbol@@@Acc:13077]	ENST00000324461	'6/7	deleterious(0.895)	probably_damaging(0.993)	deleterious(0)	17.16	0.284	0	0
c.25G>C	p.Ala9Pro	.	51169	1	0	ZNF283	zinc finger protein 283 [Source:HGNC Symbol@@@Acc:13077]	ENST00000324461	'4/7	.	unknown(0)	deleterious(0.03)	7.998	0.117	0	0
c.523T>G	p.Phe175Val	rs200882734	64764	1	0	ZNF283	zinc finger protein 283 [Source:HGNC Symbol@@@Acc:13077]	ENST00000324461	'7/7	neutral(0.008)	benign(0.016)	tolerated(0.54)	0.006	0.031	0.0005	0.0006
c.545A>G	p.Tyr182Cys	rs201560248	64786	1	0	ZNF283	zinc finger protein 283 [Source:HGNC Symbol@@@Acc:13077]	ENST00000324461	'7/7	neutral(0.393)	possibly_damaging(0.869)	tolerated(0.18)	6.971	0.026	0.0008	0.0004
c.412T>G	p.Trp138Gly	.	64653	1	0	ZNF283	zinc finger protein 283 [Source:HGNC Symbol@@@Acc:13077]	ENST00000324461	'7/7	neutral(0.012)	benign(0.007)	tolerated(0.46)	0.015	0.07	0	0.0001
c.14C>T	p.Ser5Phe	.	51158	1	0	ZNF283	zinc finger protein 283 [Source:HGNC Symbol@@@Acc:13077]	ENST00000324461	'4/7	.	unknown(0)	deleterious(0)	4.11	0.02	0	0
c.1661G>A	p.Arg554His	.	65902	1	1	ZNF283	zinc finger protein 283 [Source:HGNC Symbol@@@Acc:13077]	ENST00000324461	'7/7	neutral(0.037)	benign(0.013)	tolerated(0.25)	8.071	0.05	0.0001	0.0002
c.59A>C	p.Gln20Pro	.	51203	0	1	ZNF283	zinc finger protein 283 [Source:HGNC Symbol@@@Acc:13077]	ENST00000324461	'4/7	.	unknown(0)	deleterious(0.01)	0.658	0.215	0	0
c.762G>C	p.Gln254His	.	65003	0	1	ZNF283	zinc finger protein 283 [Source:HGNC Symbol@@@Acc:13077]	ENST00000324461	'7/7	neutral(0.366)	benign(0.211)	deleterious(0.05)	12.02	0.149	0	0
c.1691T>G	p.Ile564Ser	.	65932	0	1	ZNF283	zinc finger protein 283 [Source:HGNC Symbol@@@Acc:13077]	ENST00000324461	'7/7	deleterious(0.596)	possibly_damaging(0.613)	deleterious(0.02)	8.73	0.031	0.0001	0
c.1897G>A	p.Gly633Arg	.	66138	0	1	ZNF283	zinc finger protein 283 [Source:HGNC Symbol@@@Acc:13077]	ENST00000324461	'7/7	deleterious(0.629)	possibly_damaging(0.637)	deleterious(0.01)	15.05	0.104	0	0
c.1159G>A	p.Gly387Ser	rs201107492	65400	0	1	ZNF283	zinc finger protein 283 [Source:HGNC Symbol@@@Acc:13077]	ENST00000324461	'7/7	neutral(0.002)	benign(0.033)	tolerated(1)	0.208	0.085	0.0003	0.0007

## Sheet: Table S4
Table S4: SNPs and rare variants association analysis.
Key:	Var_Risk allele	Risk allele count in the risk SNP in individuals carrying LoF or rare missense variants in the corresponding gene
	WT_Risk allele	Risk allele count in the risk SNP in individuals carrying no LoF or rare missense variants in the corresponding gene
	Var_total	Total allele count in the risk SNP in individuals carrying LoF or rare missense variants in the corresponding gene
	WT_total	Total allele count in the risk SNP in individuals carrying no LoF or rare missense variants in the corresponding gene
Gene	SNP	Cases						Controls
		Var_Risk allele	Var_total	WT_Risk allele	WT_total	p.value.case	p.value.case.adjust	Var_Risk allele	Var_total	WT_Risk allele	WT_total	p.value.control	p.value.control.adjust
PDE4D	rs1353747	6	14	190	2082	0.000981505	0.0579088	2	6	197	1920	0.120613	1
UNC13A	rs8170	3	34	426	2062	0.130114	1	0	16	360	1910	0.05424	1
TERT	rs7726159	5	10	722	2086	0.32982	1	9	14	595	1912	0.0161559	0.953201
DNAJC1	rs7072776	1	16	646	2080	0.0304672	1	3	18	555	1908	0.305978	1
MAP3K1	rs889312	19	40	662	2056	0.0590204	1	9	22	587	1904	0.354005	1
NF2	rs132390	3	24	73	2072	0.0536649	1	1	10	84	1916	0.36393	1
CDYL2	rs13329835	2	22	459	2074	0.195941	1	1	10	446	1916	0.469456	1
EPB41L5	rs4849887	1	16	230	2080	1	1	6	18	205	1908	0.00963077	0.577846
SETMAR	rs6762644	5	16	810	2080	0.614494	1	1	10	742	1916	0.0996975	1
TERT	rs2736108	5	10	614	2086	0.171751	1	6	14	610	1912	0.396129	1
ZNF226	rs3760982	21	50	1038	2046	0.25299	1	16	40	900	1886	0.343183	1
XRCC1	rs3760982	4	12	1055	2084	0.260774	1	10	26	906	1900	0.430534	1
FTO	rs17817449	6	22	766	2074	0.385417	1	6	22	740	1904	0.378946	1
COX11	rs6504950	0	4	575	2092	0.580302	1	0	2	550	1924	1	1
NRIP1	rs2823093	11	48	528	2048	0.740232	1	5	34	512	1892	0.120696	1
HNF4G	rs2943559	1	8	203	2088	0.559839	1	1	2	139	1924	0.14013	1
CCDC88C	rs941764	20	76	725	2020	0.0889765	1	31	92	617	1834	1	1
SNX32	rs3903072	3	10	917	2086	0.527542	1	4	12	874	1914	0.56329	1
FTO	rs11075995	3	22	502	2074	0.321841	1	4	22	439	1904	0.799568	1
LSP1	rs3817198	5	22	682	2074	0.369007	1	15	30	554	1896	0.0242175	1
USHBP1	rs8170	6	28	423	2068	0.816932	1	1	24	359	1902	0.0678826	1
TET2	rs9790517	15	50	466	2046	0.234736	1	9	40	406	1886	0.847031	1
KCNN4	rs3760982	6	16	1053	2080	0.325793	1	3	8	913	1918	0.728603	1
LGR6	rs6678914	10	34	771	2062	0.376663	1	6	16	806	1910	0.802947	1
BABAM1	rs8170	0	8	429	2088	0.372698	1	1	6	359	1920	1	1
DCLRE1B	rs11552449	3	16	384	2080	1	1	0	14	372	1912	0.0859972	1
TERT	rs10069690	2	10	570	2086	0.737327	1	2	14	479	1912	0.538065	1
ZMIZ1	rs704010	13	30	861	2066	0.854238	1	5	22	757	1904	0.12637	1
ESR1	rs12662670	0	6	232	2090	1	1	0	12	139	1914	1	1
EMID1	rs132390	0	22	76	2074	1	1	0	16	85	1910	1	1
PEX14	rs616488	5	18	646	2078	1	1	7	12	670	1914	0.126819	1
MKL1	rs6001930	10	52	211	2044	0.061633	1	1	40	177	1886	0.172008	1
NFRKB	rs11820646	16	36	806	2060	0.605981	1	12	26	801	1900	0.693738	1
DLX2	rs2016394	7	14	978	2082	1	1	5	8	892	1918	0.484498	1
KAT5	rs3903072	3	6	917	2090	1	1	0	4	878	1922	0.130461	1
EBF1	rs1432679	3	4	973	2092	0.343945	1	3	6	848	1920	1	1
PTHLH	rs10771399	1	6	185	2090	0.427798	1	0	2	219	1924	1	1
RAD51B	rs2588809	2	16	343	2080	1	1	3	8	298	1918	0.11558	1
TCF7L2	rs7904519	3	10	984	2086	0.350909	1	9	18	884	1908	0.81506	1
CDKN2A	rs1011970	2	8	342	2088	0.625154	1	1	6	355	1920	1	1
CASP8	rs1045485	1	18	240	2078	0.712262	1	1	6	261	1920	0.584617	1
ZNF283	rs3760982	15	34	1044	2062	0.492304	1	9	12	907	1914	0.0798554	1
TGFBR2	rs12493607	4	8	723	2088	0.459902	1	0	6	654	1920	0.101915	1
ADAM29	rs6828523	1	28	242	2068	0.242845	1	4	22	236	1904	0.342839	1
PAX9	rs2236007	2	6	389	2090	0.311567	1	2	14	422	1912	0.747112	1
ELL	rs4808801	8	18	674	2078	0.314377	1	1	10	666	1916	0.179231	1
CHST9	rs1436904	4	14	863	2082	0.420143	1	9	18	799	1908	0.484096	1
MDM4	rs4245739	5	14	596	2082	0.55969	1	0	6	512	1920	0.35111	1
ITPR1	rs6762644	15	34	800	2062	0.595518	1	14	40	729	1886	0.743492	1
MUS81	rs3903072	7	18	913	2078	0.812818	1	10	20	868	1906	0.82227	1
RANBP9	rs204247	10	20	959	2076	0.823191	1	3	10	798	1916	0.536232	1
RAD51B	rs999737	3	16	448	2080	1	1	2	8	489	1918	1	1
DNAJC1	rs11814448	0	16	53	2080	1	1	0	18	40	1908	1	1
ESR1	rs2046210	2	6	784	2090	1	1	4	12	669	1914	1	1
CDKN2B	rs1011970	0	2	344	2094	1	1	0	2	356	1924	1	1
TOX3	rs3803662	4	14	655	2082	1	1	4	14	519	1912	1	1
ARHGEF5	rs720475	1	4	533	2092	1	1	1	6	525	1920	1	1
L34079.2	rs3760982	1	2	1058	2094	1	1	0	0	916	1926	NA	NA
TPK1	rs720475	1	4	533	2092	1	1	1	6	525	1920	1	1
RAD23B	rs10759243	0	0	612	2096	NA	NA	0	2	575	1924	1	1
TNP1	rs13387042	0	0	978	2096	NA	NA	3	6	922	1920	1	1
